# Supplementary material for: Poly[[hexa­aqua­(μ2-fumarato-κ4 O 1,O 1′:O 4,O 4′)bis­(μ3-maleato-κ4 O 1,O 1′:O 4:O 4′)disamarium(III)] hexa­hydrate]
Source: Acta Crystallogr Sect E Struct Rep Online. 2010 Nov 10;66(Pt 12):m1540. doi: 10.1107/S1600536810045204 (PMC3011504; doi:10.1107/S1600536810045204)
Supplement: Supplementary file 2 [file e-66-m1540-Isup2.hkl]

# 
# h,k,l, Fc-squared, Fo-squared, sigma(Fo-squared) and status flag 
# 
data_I
_shelx_title ' l0487 in   P-1' 
_shelx_refln_list_code          4 
_shelx_F_calc_maximum      154.25 
_exptl_crystal_F_000       417.92 
_reflns_d_resolution_high  0.7700 
 
loop_ 
 _symmetry_equiv_pos_as_xyz 
 'x, y, z' 
 '-x, -y, -z' 
 
_cell_length_a     6.1498 
_cell_length_b    10.6790 
_cell_length_c    11.2140 
_cell_angle_alpha  69.990 
_cell_angle_beta   79.640 
_cell_angle_gamma  89.740 
 
_shelx_F_squared_multiplier     1.000 
 
loop_ 
 _refln_index_h 
 _refln_index_k 
 _refln_index_l 
 _refln_F_squared_calc 
 _refln_F_squared_meas 
 _refln_F_squared_sigma 
 _refln_observed_status 
   1   0   0    13051.48    12501.24    173.29 o 
   2   0   0     2200.12     2118.87     17.86 o 
   3   0   0    13683.00    13516.37    180.77 o 
   4   0   0     4228.76     4370.46     45.49 o 
   5   0   0     2097.75     2158.60     26.77 o 
   6   0   0     4025.99     3819.97     50.51 o 
   7   0   0     1948.88     1937.67     36.83 o 
  -7   1   0      596.10      601.23     31.85 o 
  -6   1   0     1125.26     1118.00     14.05 o 
  -5   1   0     1488.04     1477.66     19.56 o 
  -4   1   0     1819.87     1857.48     23.60 o 
  -3   1   0     3650.84     3734.98     46.34 o 
  -2   1   0     3307.42     3238.28     34.23 o 
  -1   1   0     9575.81     9020.29    171.25 o 
   1   1   0     3423.75     3516.24     39.88 o 
   2   1   0       34.00       31.11      3.47 o 
   3   1   0     3372.05     3267.09     31.15 o 
   4   1   0     1627.78     1656.41     18.92 o 
   5   1   0     1176.85     1179.80     12.35 o 
   6   1   0     2433.56     2393.79     25.34 o 
   7   1   0     1428.94     1395.14     22.54 o 
  -7   2   0       31.85       51.47     16.55 o 
  -6   2   0      196.77      201.73      3.56 o 
  -5   2   0      157.56      171.20      3.62 o 
  -4   2   0     1889.65     2002.94     22.80 o 
  -3   2   0      756.30      761.36     13.52 o 
  -2   2   0     4436.03     4707.95    200.22 o 
  -1   2   0       60.74       69.55      6.37 o 
   0   2   0     1903.35     2028.38     25.53 o 
   1   2   0      504.96      505.01     12.06 o 
   2   2   0      648.39      710.91     11.22 o 
   3   2   0      231.22      229.84      6.25 o 
   4   2   0      938.37      939.24     15.07 o 
   5   2   0      483.58      500.45      7.90 o 
   6   2   0        8.47        8.93      3.34 o 
   7   2   0       48.63       63.68      3.93 o 
  -7   3   0     1545.21     1504.31     56.33 o 
  -6   3   0     1523.20     1508.52     37.85 o 
  -5   3   0     3175.56     3160.51     58.37 o 
  -4   3   0     4117.76     4077.18     71.37 o 
  -3   3   0     4955.77     5006.29     72.45 o 
  -2   3   0     1087.93      957.84     10.71 o 
  -1   3   0     2553.90     2468.69     30.98 o 
   0   3   0     5982.25     5994.82     92.53 o 
   1   3   0     5635.44     5303.39     80.92 o 
   2   3   0     9072.00     8987.76    155.22 o 
   3   3   0     6452.71     6334.66     83.28 o 
   4   3   0     1242.58     1261.12     17.30 o 
   5   3   0     2956.22     2948.63     37.05 o 
   6   3   0     1199.75     1182.94     16.13 o 
   7   3   0      634.38      632.07     11.55 o 
  -7   4   0     1459.92     1434.86     41.96 o 
  -6   4   0     2527.91     2532.09     62.27 o 
  -5   4   0     3114.60     3111.67     73.02 o 
  -4   4   0     3405.18     3422.37     37.94 o 
  -3   4   0     3775.33     3726.61     40.40 o 
  -2   4   0     9162.15     9422.87    155.51 o 
  -1   4   0     9129.41     9468.50    164.26 o 
   0   4   0    16398.01    16758.56    342.62 o 
   1   4   0    18890.39    18791.84    402.22 o 
   2   4   0     7657.77     7594.73    128.79 o 
   3   4   0     4105.76     4036.20     52.86 o 
   4   4   0     6247.35     6210.87     86.69 o 
   5   4   0     3492.45     3571.93     46.83 o 
   6   4   0     1961.16     1933.56     30.15 o 
   7   4   0     1236.86     1215.57     20.18 o 
  -6   5   0      415.09      434.72     30.37 o 
  -5   5   0     1532.72     1546.47     39.78 o 
  -4   5   0      415.92      455.35      9.21 o 
  -3   5   0      539.72      546.09      6.74 o 
  -2   5   0     2514.13     2640.44     34.36 o 
  -1   5   0     1775.08     1623.83     24.73 o 
   0   5   0     3306.48     3438.31     50.58 o 
   1   5   0     3291.51     3257.98     49.13 o 
   2   5   0     1568.71     1619.05     75.20 o 
   3   5   0     1352.68     1326.57     27.00 o 
   4   5   0      406.94      402.79      8.88 o 
   5   5   0      939.50      987.20     23.89 o 
   6   5   0     1346.55     1309.10     21.50 o 
   7   5   0      670.23      655.33     14.56 o 
  -6   6   0      262.50      288.38     17.19 o 
  -5   6   0       37.54       50.09     10.16 o 
  -4   6   0      244.54      267.24      6.23 o 
  -3   6   0      723.09      665.50     14.52 o 
  -2   6   0       33.80       36.84      3.45 o 
  -1   6   0       14.84       20.02      4.41 o 
   0   6   0     2498.16     2589.00     39.20 o 
   1   6   0       12.91       16.27      4.88 o 
   2   6   0        1.28        4.83      4.82 o 
   3   6   0      117.97      126.54      8.58 o 
   4   6   0       18.28       24.70      4.33 o 
   5   6   0        8.15        9.45      4.45 o 
   6   6   0        1.07        3.56      4.07 o 
  -6   7   0     1978.22     1986.94     56.58 o 
  -5   7   0     1552.60     1225.00     59.62 o 
  -4   7   0     1903.69     1868.64     20.42 o 
  -3   7   0     6697.81     6768.40    113.71 o 
  -2   7   0     2755.54     2714.46     40.13 o 
  -1   7   0     2503.80     2482.75     76.86 o 
   0   7   0     4328.33     4331.64     71.55 o 
   1   7   0     3397.69     3374.38     73.96 o 
   2   7   0     3043.81     2979.92     52.22 o 
   3   7   0     4011.81     3874.64    105.03 o 
   4   7   0     1233.46     1210.92     21.42 o 
   5   7   0     1256.59     1264.68     22.94 o 
   6   7   0     1446.04     1494.12     29.70 o 
  -6   8   0     1083.99     1067.16     38.10 o 
  -5   8   0     1683.03     1698.86     49.74 o 
  -4   8   0     1492.54     1518.30     20.63 o 
  -3   8   0     3002.95     2979.79     42.72 o 
  -2   8   0     5646.74     5729.01    120.73 o 
  -1   8   0     1820.41     1847.59     37.33 o 
   0   8   0     3040.67     3022.26     56.13 o 
   1   8   0     4037.10     4138.11     72.77 o 
   2   8   0     2817.01     2805.06     49.90 o 
   3   8   0     3299.50     3245.78     78.23 o 
   4   8   0     2777.45     2857.79     42.93 o 
   5   8   0     2014.87     2094.67     41.66 o 
  -5   9   0      351.79      320.98     21.35 o 
  -4   9   0      145.98      148.82      5.13 o 
  -3   9   0      182.31      195.13      7.24 o 
  -2   9   0     1103.13     1086.27     45.38 o 
  -1   9   0      275.27      265.76     11.68 o 
   0   9   0      416.59      408.12     21.38 o 
   1   9   0     1794.72     1722.71     37.02 o 
   2   9   0      515.15      508.86     15.82 o 
   3   9   0      205.46      217.74     21.90 o 
   4   9   0     1153.73     1182.41     23.11 o 
   5   9   0      194.12      203.23     15.56 o 
  -5  10   0      148.16      171.36     18.48 o 
  -4  10   0       46.79       52.39      3.52 o 
  -3  10   0       58.52       70.75      9.98 o 
  -2  10   0      449.66      440.23     11.16 o 
  -1  10   0      648.89      678.90     15.74 o 
   0  10   0      368.66      338.08     15.37 o 
   1  10   0       45.08       52.19      8.94 o 
   2  10   0      373.23      376.81     14.97 o 
   3  10   0       95.04      105.28     13.68 o 
   4  10   0      171.37      178.49     34.46 o 
  -4  11   0      699.31      690.76     13.68 o 
  -3  11   0     1489.18     1442.97     23.92 o 
  -2  11   0     2857.70     2802.16     73.77 o 
  -1  11   0     1794.25     1805.26     33.07 o 
   0  11   0     1680.05     1656.83     32.80 o 
   1  11   0     2511.46     2453.89     67.95 o 
   2  11   0     1386.08     1403.42     54.72 o 
   3  11   0     1524.57     1512.53     42.73 o 
  -3  12   0     1407.59     1360.70     32.60 o 
  -2  12   0     1000.98      982.24     20.56 o 
  -1  12   0      955.81      954.45     24.65 o 
   0  12   0     1051.37     1036.95     35.91 o 
   1  12   0      875.00      831.57     23.18 o 
   2  12   0     1070.09     1066.79     33.48 o 
  -1  13   0      157.71      143.52     13.03 o 
   0  13   0      183.51      192.52     15.90 o 
  -1 -12   1      162.42      181.70     13.01 o 
   0 -12   1      235.78      251.10     15.29 o 
   1 -12   1        4.47       11.46      8.33 o 
   2 -12   1        2.38        1.36      4.65 o 
   3 -12   1      226.95      212.93     23.38 o 
  -3 -11   1      764.82      765.92     25.91 o 
  -2 -11   1      528.49      521.77     19.29 o 
  -1 -11   1      591.84      565.15     18.49 o 
   0 -11   1      172.44      165.23     13.55 o 
   1 -11   1      289.15      291.85     15.68 o 
   2 -11   1      321.59      290.48     12.08 o 
   3 -11   1      421.47      415.23     12.24 o 
   4 -11   1      137.97      138.16     11.15 o 
  -4 -10   1     1682.50     1722.51     31.59 o 
  -3 -10   1     1330.37     1275.04     30.73 o 
  -2 -10   1     1366.46     1370.01     30.74 o 
  -1 -10   1     2208.67     2227.87     43.31 o 
   0 -10   1     2450.69     2419.99     44.19 o 
   1 -10   1     1716.74     1677.66     40.62 o 
   2 -10   1     3731.76     3636.98     62.38 o 
   3 -10   1     1271.34     1296.57     21.76 o 
   4 -10   1      918.95      935.21     31.48 o 
   5 -10   1     1875.59     1866.11     61.03 o 
  -5  -9   1      995.75      966.05     36.21 o 
  -4  -9   1     1536.17     1590.29     30.46 o 
  -3  -9   1     1953.55     1903.45     44.85 o 
  -2  -9   1     1629.41     1602.97     53.55 o 
  -1  -9   1     1154.62     1170.33     28.50 o 
   0  -9   1     2718.29     2558.88     44.96 o 
   1  -9   1     3224.33     3203.38     65.17 o 
   2  -9   1     1500.81     1474.74     25.17 o 
   3  -9   1     1530.31     1535.85     30.94 o 
   4  -9   1     1197.85     1172.55     19.04 o 
   5  -9   1     1145.45     1160.74     40.97 o 
  -5  -8   1       85.41      111.02      9.12 o 
  -4  -8   1       14.24       15.82      5.47 o 
  -3  -8   1       15.78       26.25      7.27 o 
  -2  -8   1        2.39        0.12      6.18 o 
  -1  -8   1       23.60       27.06      7.01 o 
   0  -8   1        1.69        5.03      7.05 o 
   1  -8   1       14.05       24.17      5.56 o 
   2  -8   1       80.56       74.41      7.41 o 
   3  -8   1      335.96      321.48     12.19 o 
   4  -8   1      159.87      166.81      5.57 o 
   5  -8   1       62.65       81.99      5.85 o 
  -6  -7   1      567.29      570.87     14.25 o 
  -5  -7   1      857.36      881.45     18.79 o 
  -4  -7   1     1214.36     1198.06     22.50 o 
  -3  -7   1     4397.75     4326.03     77.69 o 
  -2  -7   1     1365.14     1408.24     35.94 o 
  -1  -7   1     1362.63     1355.56     26.35 o 
   0  -7   1     3105.58     3143.95     57.57 o 
   1  -7   1     1016.28     1054.24     42.65 o 
   2  -7   1      411.68      434.84     20.31 o 
   3  -7   1     1298.98     1326.69     19.89 o 
   4  -7   1      599.46      584.06     13.92 o 
   5  -7   1      304.03      333.83     17.49 o 
   6  -7   1      202.92      218.08     16.94 o 
  -6  -6   1     2169.85     2212.26     39.22 o 
  -5  -6   1     1850.98     1922.63     30.72 o 
  -4  -6   1     3036.94     3021.61     44.76 o 
  -3  -6   1     5235.01     5237.63    100.72 o 
  -2  -6   1     5589.75     5598.60    104.81 o 
  -1  -6   1     5318.09     5279.61     89.70 o 
   0  -6   1     9472.03     9603.07    177.61 o 
   1  -6   1     3553.69     3519.78     54.08 o 
   2  -6   1     2628.71     2632.39     45.96 o 
   3  -6   1     6416.97     6525.60    116.94 o 
   4  -6   1     2805.31     2824.95     69.53 o 
   5  -6   1     2409.99     2334.79     71.59 o 
   6  -6   1     3646.21     3523.70     94.03 o 
  -6  -5   1      600.08      574.92     11.94 o 
  -5  -5   1     1027.75     1010.81     20.05 o 
  -4  -5   1     1778.93     1753.37     24.22 o 
  -3  -5   1     2580.66     2517.93     42.38 o 
  -2  -5   1     3035.14     3043.37     48.92 o 
  -1  -5   1     3008.89     3049.11     47.47 o 
   0  -5   1     4611.71     4425.04     72.74 o 
   1  -5   1     3036.61     2990.60     43.16 o 
   2  -5   1     4172.60     4160.33     60.30 o 
   3  -5   1     1969.75     1900.47     26.23 o 
   4  -5   1     1290.67     1313.35     18.83 o 
   5  -5   1     2286.37     2279.57     24.84 o 
   6  -5   1     1754.64     1676.81     45.08 o 
  -7  -4   1      109.72      125.48     11.89 o 
  -6  -4   1      230.05      230.88      7.14 o 
  -5  -4   1       77.08       88.10      5.11 o 
  -4  -4   1       11.87       17.13      4.54 o 
  -3  -4   1       43.08       55.27      4.49 o 
  -2  -4   1       51.58      129.57     49.02 o 
  -1  -4   1      199.79      199.56     11.05 o 
   0  -4   1     2443.58     2658.24     37.91 o 
   1  -4   1        0.11       11.45      9.69 o 
   2  -4   1      497.15      557.18     18.13 o 
   3  -4   1       68.09       79.12      6.37 o 
   4  -4   1      200.33      205.55     11.96 o 
   5  -4   1        0.77        4.68      1.21 o 
   6  -4   1       37.37       39.06      2.42 o 
  -7  -3   1     1397.21     1387.42     19.79 o 
  -6  -3   1      932.10      944.65     13.97 o 
  -5  -3   1     1730.08     1756.50     24.54 o 
  -4  -3   1     3546.94     3460.57     69.52 o 
  -3  -3   1     2048.25     2069.14     26.34 o 
  -2  -3   1     3086.47     3120.26     48.79 o 
  -1  -3   1    15857.59    15752.66    317.34 o 
   0  -3   1     3834.67     3796.84     55.14 o 
   1  -3   1     5087.57     5124.92     78.56 o 
   2  -3   1     9699.32     9986.28    168.08 o 
   3  -3   1     1673.55     1765.83     22.46 o 
   4  -3   1      275.49      298.78     10.11 o 
   5  -3   1     2051.68     2059.02     21.45 o 
   6  -3   1      597.27      636.43     12.49 o 
   7  -3   1      229.24      222.79     14.22 o 
  -7  -2   1     1952.71     1932.30     28.71 o 
  -6  -2   1     2031.29     2052.45     25.72 o 
  -5  -2   1     4524.94     4560.36     58.97 o 
  -4  -2   1     4243.66     4121.85     53.12 o 
  -3  -2   1     7028.51     7176.36     96.14 o 
  -2  -2   1    20797.74    21497.84    386.98 o 
  -1  -2   1    23792.63    22529.32    509.93 o 
   0  -2   1     8933.04     8957.34    153.96 o 
   1  -2   1     4655.56     4645.89     70.05 o 
   2  -2   1    13326.88    13568.02    250.01 o 
   3  -2   1     8658.22     8944.76    152.51 o 
   4  -2   1     2930.82     2966.69     31.56 o 
   5  -2   1     4916.20     5026.60     75.22 o 
   6  -2   1     3298.82     3257.22     43.19 o 
   7  -2   1     1698.46     1762.72     44.44 o 
  -7  -1   1      483.80      489.83     15.09 o 
  -6  -1   1      799.72      808.81     20.56 o 
  -5  -1   1      678.95      678.63     15.77 o 
  -4  -1   1      735.33      742.90      9.01 o 
  -3  -1   1     1089.93     1021.34      9.79 o 
  -2  -1   1     5177.57     5244.43     63.66 o 
  -1  -1   1     2316.28     2275.85     42.53 o 
   0  -1   1     4364.88     4389.19     62.07 o 
   1  -1   1     2380.66     2496.38     31.90 o 
   2  -1   1     1697.72     1636.53     34.31 o 
   3  -1   1     3647.50     3735.92     62.96 o 
   4  -1   1     2221.14     2307.28     24.69 o 
   5  -1   1      812.93      816.11      8.96 o 
   6  -1   1     3270.94     3290.27     68.69 o 
   7  -1   1     1022.32     1072.51     29.08 o 
  -7   0   1      213.22      222.05     14.86 o 
  -6   0   1     1140.69     1109.13     15.89 o 
  -5   0   1      352.19      359.17      5.56 o 
  -4   0   1       51.38       52.30      2.62 o 
  -3   0   1       11.49       11.31      1.65 o 
  -2   0   1      720.67      748.46      6.55 o 
  -1   0   1      558.32      557.60      5.37 o 
   1   0   1      193.88      185.88      5.60 o 
   2   0   1       79.38       66.84      2.67 o 
   3   0   1       94.71      119.55      5.21 o 
   4   0   1      120.60      126.84      3.43 o 
   5   0   1      198.64      214.44      4.86 o 
   6   0   1        0.81        1.40      2.30 o 
   7   0   1      171.07      195.44      4.23 o 
  -7   1   1     1281.62     1297.03     36.07 o 
  -6   1   1     2211.25     2189.63     26.32 o 
  -5   1   1     3774.47     3801.92     47.79 o 
  -4   1   1     1343.85     1336.05     28.81 o 
  -3   1   1     4530.39     4668.75     49.33 o 
  -2   1   1     8087.72     8172.93    143.02 o 
  -1   1   1     7661.24     6953.06    460.96 o 
   1   1   1     7914.33     8109.92     88.07 o 
   2   1   1     7499.24     7442.81     82.57 o 
   3   1   1    11206.92    11393.40    144.44 o 
   4   1   1     2319.71     2291.81     25.80 o 
   5   1   1     2123.97     2111.61     21.28 o 
   6   1   1     1676.03     1632.69     29.30 o 
   7   1   1      622.69      631.75     10.31 o 
  -7   2   1     1501.21     1518.58     41.91 o 
  -6   2   1     2381.79     2700.32    205.12 o 
  -5   2   1     3732.21     3892.66     77.20 o 
  -4   2   1     5704.19     5852.48     82.00 o 
  -3   2   1    11906.76    11520.69    281.07 o 
  -2   2   1    19462.41    18977.18    559.34 o 
  -1   2   1    15405.94    14554.48    380.22 o 
   0   2   1     5630.12     5726.87     81.20 o 
   1   2   1    11026.23    10771.06    195.14 o 
   2   2   1     6836.17     6857.14     86.90 o 
   3   2   1    11102.89    10987.35    161.53 o 
   4   2   1     5844.07     5877.46     75.97 o 
   5   2   1     1989.58     1976.20     23.47 o 
   6   2   1     2180.89     2152.00     26.39 o 
   7   2   1     2320.32     2314.32     40.93 o 
  -7   3   1      562.61      614.36     23.53 o 
  -6   3   1      577.78      674.25     22.24 o 
  -5   3   1      124.39      125.29     10.06 o 
  -4   3   1      518.41      569.32     25.36 o 
  -3   3   1     1721.43     1800.27     36.21 o 
  -2   3   1     2509.73     2490.94     25.66 o 
  -1   3   1     1154.62     1287.22     14.27 o 
   0   3   1     1843.29     1832.09     29.38 o 
   1   3   1     1739.23     1614.66     25.44 o 
   2   3   1       73.19       66.07      5.08 o 
   3   3   1     2546.11     2334.18     70.47 o 
   4   3   1     4904.02     4899.45     65.08 o 
   5   3   1      810.30      866.71     17.16 o 
   6   3   1      782.99      755.02     14.02 o 
   7   3   1     1504.38     1437.77     20.41 o 
  -7   4   1      469.84      477.53     22.69 o 
  -6   4   1      310.23      334.15     16.65 o 
  -5   4   1      719.74      764.52     22.99 o 
  -4   4   1      658.67      608.31     18.58 o 
  -3   4   1      104.17       59.89     13.45 o 
  -2   4   1     2550.19     2842.35     64.58 o 
  -1   4   1     3542.28     3511.28     76.07 o 
   0   4   1      143.32      170.34     31.26 o 
   1   4   1     1266.16     1364.25     22.09 o 
   2   4   1      351.55      341.55     17.31 o 
   3   4   1        2.59        7.99      2.61 o 
   4   4   1        6.19        6.65      2.97 o 
   5   4   1      812.83      754.80     12.85 o 
   6   4   1       58.25       65.19      4.58 o 
   7   4   1       33.30       35.89      4.35 o 
  -7   5   1     1969.98     1855.46     73.62 o 
  -6   5   1     1594.21     1628.71     44.59 o 
  -5   5   1     1670.84     1595.07     41.07 o 
  -4   5   1     3681.99     3686.64     87.24 o 
  -3   5   1     4422.97     4599.57     52.67 o 
  -2   5   1     4152.89     4199.28     58.43 o 
  -1   5   1    10835.54    10657.86    188.96 o 
   0   5   1    14491.49    14825.28    294.12 o 
   1   5   1     4098.69     3962.54     59.79 o 
   2   5   1     2612.62     2559.30     38.58 o 
   3   5   1     6279.20     5952.44    162.81 o 
   4   5   1     5078.45     5064.08     71.88 o 
   5   5   1     2037.34     2043.87     27.26 o 
   6   5   1     2234.47     2158.27     31.88 o 
   7   5   1     1080.27     1116.06     21.81 o 
  -6   6   1      960.89      920.77     45.48 o 
  -5   6   1     1947.89     2003.73     51.13 o 
  -4   6   1     3662.92     2919.76    584.63 o 
  -3   6   1     7165.15     7238.36    185.93 o 
  -2   6   1     4695.42     4829.48     70.89 o 
  -1   6   1     4882.23     4890.30    121.50 o 
   0   6   1     9263.62     9309.80    165.84 o 
   1   6   1     3203.28     3280.38     50.36 o 
   2   6   1     1784.74     1732.42     32.47 o 
   3   6   1     8930.13     8911.29    176.99 o 
   4   6   1     2143.84     2160.36     28.95 o 
   5   6   1     1134.72     1122.24     17.19 o 
   6   6   1     2432.13     2363.86     36.08 o 
  -6   7   1      161.12      168.98     15.46 o 
  -5   7   1       18.38       22.05     16.45 o 
  -4   7   1      443.59      450.09     14.37 o 
  -3   7   1      810.97      793.28     13.05 o 
  -2   7   1      877.61      823.90     12.73 o 
  -1   7   1      178.54      175.75     10.45 o 
   0   7   1        8.26       19.62      6.07 o 
   1   7   1      116.07      136.55      7.75 o 
   2   7   1      439.10      454.62     16.47 o 
   3   7   1      475.74      513.90     14.71 o 
   4   7   1     1611.16     1531.35     59.73 o 
   5   7   1      651.70      637.69     12.70 o 
   6   7   1      673.00      673.09     17.90 o 
  -6   8   1      554.37      550.10     41.96 o 
  -5   8   1      400.62      403.07     20.91 o 
  -4   8   1      275.85      276.49      5.50 o 
  -3   8   1     1374.22     1372.86     28.68 o 
  -2   8   1      888.99      886.83     17.18 o 
  -1   8   1      569.56      537.58     30.67 o 
   0   8   1     1535.15     1512.00     26.18 o 
   1   8   1      371.52      377.90     15.68 o 
   2   8   1      162.53      115.00      9.91 o 
   3   8   1      553.32      574.38     36.07 o 
   4   8   1       36.77       41.27      5.55 o 
   5   8   1       24.62       16.44      5.07 o 
   6   8   1      253.68      279.97     10.24 o 
  -6   9   1     1152.18     1112.94     41.52 o 
  -5   9   1     1046.16     1105.01     53.50 o 
  -4   9   1     1758.71     1730.86     26.23 o 
  -3   9   1     2636.39     2606.95     46.99 o 
  -2   9   1     3905.73     3936.64     62.19 o 
  -1   9   1     2373.99     2321.20     37.43 o 
   0   9   1     5283.87     5304.05     92.93 o 
   1   9   1     3780.91     3725.84     70.47 o 
   2   9   1     1452.49     1449.39     38.44 o 
   3   9   1     2022.38     2025.44     44.95 o 
   4   9   1     2732.13     2796.27     44.97 o 
   5   9   1     1697.33     1727.12     29.16 o 
  -5  10   1     1009.81     1095.65     40.28 o 
  -4  10   1     1088.45     1117.37     15.37 o 
  -3  10   1     1008.89     1005.21     15.75 o 
  -2  10   1     1531.97     1547.64     27.92 o 
  -1  10   1     2633.35     2635.84     43.86 o 
   0  10   1     1688.70     1693.22     40.68 o 
   1  10   1     3282.27     3223.79     82.73 o 
   2  10   1     1408.84     1430.82     34.98 o 
   3  10   1      915.96      960.33     24.37 o 
   4  10   1     1580.50     1585.68     44.14 o 
  -4  11   1        5.86        9.91     10.45 o 
  -3  11   1       13.90       16.37      3.71 o 
  -2  11   1      504.96      485.35     17.46 o 
  -1  11   1       97.04      111.96     14.64 o 
   0  11   1        6.84       10.17      5.75 o 
   1  11   1      170.64      153.66     10.63 o 
   2  11   1      159.37      163.56     11.91 o 
   3  11   1       51.46       81.23     19.97 o 
   4  11   1      162.48      146.43     13.69 o 
  -3  12   1      468.47      468.12     10.88 o 
  -2  12   1      337.07      329.00     10.51 o 
  -1  12   1      347.65      355.59     11.92 o 
   0  12   1      570.39      577.17     16.63 o 
   1  12   1      747.08      728.15     32.55 o 
   2  12   1      497.85      536.48     22.51 o 
   3  12   1      622.84      639.48     23.61 o 
  -2  13   1     1209.73     1161.01     68.54 o 
  -1  13   1      804.52      812.59     23.82 o 
   0  13   1     1528.58     1528.96     33.26 o 
   1  13   1     1318.80     1356.21     37.33 o 
   0 -12   2     1173.65     1153.97     38.37 o 
   1 -12   2     1012.05     1037.89     25.20 o 
   2 -12   2      918.51      926.23     24.79 o 
  -2 -11   2     1074.07     1110.41     29.94 o 
  -1 -11   2     1098.60     1132.63     28.47 o 
   0 -11   2      834.64      784.04     26.25 o 
   1 -11   2      402.69      421.14     14.43 o 
   2 -11   2      815.32      827.58     18.93 o 
   3 -11   2     1052.36     1058.65     20.80 o 
  -3 -10   2        0.73        3.61      7.27 o 
  -2 -10   2       40.71       39.38      9.07 o 
  -1 -10   2       94.05       95.62     10.21 o 
   0 -10   2       72.23       89.12     10.61 o 
   1 -10   2        5.59        8.85      7.43 o 
   2 -10   2       27.36       29.56      9.71 o 
   3 -10   2      171.84      176.21      7.75 o 
   4 -10   2      116.56      108.95      5.72 o 
  -4  -9   2      820.20      790.95     18.61 o 
  -3  -9   2      606.71      608.34     19.27 o 
  -2  -9   2      906.26      941.08     24.03 o 
  -1  -9   2     1870.10     1834.42     41.24 o 
   0  -9   2     1345.72     1317.84     26.89 o 
   1  -9   2      537.65      518.79     14.13 o 
   2  -9   2     1586.27     1582.70     27.66 o 
   3  -9   2      310.40      305.40      9.81 o 
   4  -9   2      215.03      227.33     12.83 o 
   5  -9   2     1390.15     1316.49     23.61 o 
  -5  -8   2     1749.55     1773.68     47.82 o 
  -4  -8   2     2017.01     2085.99     36.41 o 
  -3  -8   2     2087.25     2224.04     57.58 o 
  -2  -8   2     3983.94     3936.70     82.86 o 
  -1  -8   2     4762.55     4715.41    103.54 o 
   0  -8   2     3121.39     3119.76     54.50 o 
   1  -8   2     3770.60     3714.49     63.21 o 
   2  -8   2     2341.30     2292.37     40.97 o 
   3  -8   2     3300.19     3426.20     53.64 o 
   4  -8   2     2285.79     2295.48     33.56 o 
   5  -8   2     2089.27     2065.42     33.28 o 
  -5  -7   2      816.27      856.04     17.36 o 
  -4  -7   2     1048.06     1033.06     41.54 o 
  -3  -7   2      822.41      795.73     19.77 o 
  -2  -7   2     2477.44     2437.59     44.35 o 
  -1  -7   2     2335.94     2319.84     42.39 o 
   0  -7   2     1979.44     1979.11     36.05 o 
   1  -7   2      244.89      240.01     10.00 o 
   2  -7   2      405.30      439.41     13.75 o 
   3  -7   2     1761.77     1730.79     28.58 o 
   4  -7   2     1868.68     1904.59     26.56 o 
   5  -7   2      776.04      806.94     19.54 o 
   6  -7   2     1139.57     1024.41     35.22 o 
  -6  -6   2       43.70       37.05      6.72 o 
  -5  -6   2      493.38      522.89     31.59 o 
  -4  -6   2       50.77       54.74      5.71 o 
  -3  -6   2      275.97      254.05     11.04 o 
  -2  -6   2      839.54      847.21     19.71 o 
  -1  -6   2      154.87      135.14     15.93 o 
   0  -6   2      427.88      516.99     67.33 o 
   1  -6   2      346.36      323.16     10.22 o 
   2  -6   2       14.68       38.04     10.58 o 
   3  -6   2       59.54       73.31      8.20 o 
   4  -6   2       16.72       19.17      3.24 o 
   5  -6   2       13.68        9.94      2.82 o 
   6  -6   2      108.71       80.01     20.46 o 
  -6  -5   2     1928.14     1944.74     34.29 o 
  -5  -5   2     3195.35     3156.53     45.90 o 
  -4  -5   2     1811.75     1748.83     26.82 o 
  -3  -5   2     1306.45     1330.26     29.15 o 
  -2  -5   2     4818.50     4857.21     92.05 o 
  -1  -5   2     2931.05     2913.79     51.80 o 
   0  -5   2     3738.82     3740.83     97.52 o 
   1  -5   2     4255.88     4379.25     72.96 o 
   2  -5   2     1417.80     1412.04     62.47 o 
   3  -5   2     1353.63     1350.49     20.06 o 
   4  -5   2     1819.40     1919.07     25.19 o 
   5  -5   2     1336.85     1336.27     19.50 o 
   6  -5   2     1682.13     1686.07     23.34 o 
  -6  -4   2     1817.07     1832.90     26.06 o 
  -5  -4   2     2505.73     2490.03     33.81 o 
  -4  -4   2     3448.90     3477.36     46.10 o 
  -3  -4   2     6384.77     6445.64     94.14 o 
  -2  -4   2     3883.88     3933.30     62.58 o 
  -1  -4   2     5125.38     5018.80     85.43 o 
   0  -4   2    11981.58    12112.44    230.90 o 
   1  -4   2    13443.20    13814.33    269.84 o 
   2  -4   2     6849.40     6705.62    107.17 o 
   3  -4   2     6286.50     6226.48     97.57 o 
   4  -4   2     4480.69     4507.44    143.99 o 
   5  -4   2     3966.76     3949.06     48.88 o 
   6  -4   2     1904.42     1895.04     23.59 o 
  -7  -3   2      351.75      357.59      8.43 o 
  -6  -3   2      296.51      272.93      7.14 o 
  -5  -3   2      138.17      139.07      9.78 o 
  -4  -3   2     1687.50     1726.79     24.59 o 
  -3  -3   2     1260.95     1239.96     20.94 o 
  -2  -3   2     1159.16     1226.86     22.07 o 
  -1  -3   2     2738.42     2689.88     39.09 o 
   0  -3   2     3505.77     3380.51     49.23 o 
   1  -3   2     2273.30     2265.46     30.91 o 
   2  -3   2      185.17      167.99      9.96 o 
   3  -3   2     1561.57     1581.34     21.32 o 
   4  -3   2     2359.24     2451.14     34.65 o 
   5  -3   2      593.72      581.72      7.99 o 
   6  -3   2     1014.33     1052.29     11.55 o 
   7  -3   2      931.43      910.22     37.90 o 
  -7  -2   2      410.30      427.42      9.21 o 
  -6  -2   2       95.30      100.93      7.66 o 
  -5  -2   2       91.04       88.11      8.23 o 
  -4  -2   2     1798.55     1799.13     23.51 o 
  -3  -2   2     2372.14     2425.26     31.55 o 
  -2  -2   2      246.96      213.61      5.07 o 
  -1  -2   2     1327.92     1247.30     18.73 o 
   0  -2   2      363.13      376.41      9.18 o 
   1  -2   2      148.25      169.18      6.70 o 
   2  -2   2      580.22      603.84      8.17 o 
   3  -2   2      916.20     1019.04     15.19 o 
   4  -2   2        3.19        6.15      2.29 o 
   5  -2   2        0.54        3.56      3.08 o 
   6  -2   2       56.83       50.82      5.12 o 
   7  -2   2        5.95        1.34      5.70 o 
  -7  -1   2     1815.09     1796.90     49.24 o 
  -6  -1   2     1413.14     1426.12     17.29 o 
  -5  -1   2     3352.95     3423.60     41.78 o 
  -4  -1   2     6676.35     6780.62     98.69 o 
  -3  -1   2     6848.08     6919.02     93.07 o 
  -2  -1   2     8510.17     8987.41    123.54 o 
  -1  -1   2     4989.76     5067.32     75.37 o 
   0  -1   2    13563.66    13790.55    264.14 o 
   1  -1   2     1012.15     1022.50     61.16 o 
   2  -1   2     4885.63     4750.43     92.94 o 
   3  -1   2     8097.43     8446.97    113.09 o 
   4  -1   2     3300.95     3298.23     37.25 o 
   5  -1   2     1925.28     1955.47     22.57 o 
   6  -1   2     2948.99     3044.54     35.54 o 
   7  -1   2     1438.24     1480.19     50.06 o 
  -7   0   2     1771.62     1702.18     47.06 o 
  -6   0   2     2386.26     2314.84     31.34 o 
  -5   0   2     4114.16     4079.08     47.09 o 
  -4   0   2     7117.47     7321.47     85.83 o 
  -3   0   2     7477.15     7396.00     83.94 o 
  -2   0   2     3349.19     3244.62     30.15 o 
  -1   0   2     3728.84     3784.78     36.58 o 
   0   0   2     7016.66     7245.45    113.84 o 
   1   0   2    23136.89    22068.03    693.03 o 
   2   0   2    11871.74    11482.02    201.21 o 
   3   0   2    10648.41    10345.70    182.39 o 
   4   0   2     4523.78     4640.16     68.07 o 
   5   0   2     3450.26     3360.68    140.67 o 
   6   0   2     5353.03     5467.56     88.49 o 
   7   0   2     2092.10     2152.59     25.81 o 
  -7   1   2      206.58      206.03     10.93 o 
  -6   1   2       37.06       29.72      2.30 o 
  -5   1   2      139.31      157.28      5.61 o 
  -4   1   2     2094.26     2108.83     22.21 o 
  -3   1   2      345.58      348.67      3.78 o 
  -2   1   2      564.83      678.09      7.03 o 
  -1   1   2      193.77      193.59      3.62 o 
   0   1   2     1334.06     1303.41     13.06 o 
   1   1   2     1537.12     1579.30     86.62 o 
   2   1   2     6898.08     7145.62    124.75 o 
   3   1   2     3142.51     3206.79     29.91 o 
   4   1   2      469.91      487.85     11.02 o 
   5   1   2      999.75     1007.12     13.65 o 
   6   1   2      875.50      866.80     15.10 o 
   7   1   2      600.85      633.69     37.03 o 
  -7   2   2      467.72      476.68     21.35 o 
  -6   2   2      238.19      257.50     11.44 o 
  -5   2   2      861.92      902.66     38.20 o 
  -4   2   2      297.92      274.63      8.39 o 
  -3   2   2     4075.61     4177.64     62.32 o 
  -2   2   2     4288.11     4533.22    112.82 o 
  -1   2   2      159.65      193.06      2.17 o 
   0   2   2      602.67      643.95      6.57 o 
   1   2   2     2541.22     2589.22     38.09 o 
   2   2   2        5.22       19.69      5.16 o 
   3   2   2     1405.94     1449.57     12.85 o 
   4   2   2      291.71      291.41      4.40 o 
   5   2   2      193.72      194.76      4.30 o 
   6   2   2       24.88       29.54      4.06 o 
   7   2   2       99.65      124.69      6.15 o 
  -7   3   2     1514.95     1504.06     44.49 o 
  -6   3   2     1231.92     1269.98     34.88 o 
  -5   3   2     2056.25     2136.11     50.43 o 
  -4   3   2     8476.48     8410.97    214.17 o 
  -3   3   2     8169.24     8561.47    211.84 o 
  -2   3   2    17439.44    17415.83    510.62 o 
  -1   3   2    16867.57    16750.51    269.93 o 
   0   3   2     2640.21     2549.81     46.27 o 
   1   3   2     4395.50     4240.46     61.15 o 
   2   3   2    13499.16    13856.69    423.04 o 
   3   3   2     5772.75     5557.67     71.20 o 
   4   3   2     3970.68     3913.30     49.72 o 
   5   3   2     3116.72     3014.94     40.57 o 
   6   3   2     2650.62     2705.10     34.91 o 
   7   3   2     1387.03     1389.51     23.65 o 
  -7   4   2     1190.71     1234.12     39.88 o 
  -6   4   2     1224.56     1224.90     35.67 o 
  -5   4   2     3877.45     3838.19     92.29 o 
  -4   4   2     5349.06     5355.87    128.51 o 
  -3   4   2     3306.63     3410.05     73.37 o 
  -2   4   2     7981.78     8119.35    105.77 o 
  -1   4   2     6332.43     6335.52     93.10 o 
   0   4   2      547.81      450.19      7.50 o 
   1   4   2     5600.36     5586.38     85.82 o 
   2   4   2     8216.74     8427.09    149.68 o 
   3   4   2     2865.32     2743.65    102.11 o 
   4   4   2     2748.02     2700.44     33.02 o 
   5   4   2     5192.63     5083.73     73.34 o 
   6   4   2     3621.79     3459.82     47.95 o 
   7   4   2     1795.01     1762.84     24.58 o 
  -7   5   2       62.33       97.05     14.47 o 
  -6   5   2       44.05       48.30     10.45 o 
  -5   5   2      295.07      307.30     15.65 o 
  -4   5   2      148.75      159.92     11.64 o 
  -3   5   2       97.10      111.71      9.12 o 
  -2   5   2       44.23       56.07      1.93 o 
  -1   5   2      122.69      174.85      4.73 o 
   0   5   2        3.11       35.34     16.74 o 
   1   5   2     3948.25     4180.00     62.70 o 
   2   5   2     1011.30     1029.81     32.38 o 
   3   5   2      811.96      812.03     11.45 o 
   4   5   2     1605.87     1544.05     21.63 o 
   5   5   2      465.16      457.98     10.08 o 
   6   5   2      530.10      529.05     10.11 o 
   7   5   2      612.28      620.80     15.12 o 
  -7   6   2      857.11      856.61     51.47 o 
  -6   6   2      438.68      459.99     21.90 o 
  -5   6   2      899.28      941.63     28.59 o 
  -4   6   2      946.82      967.78     41.52 o 
  -3   6   2      854.67      827.86     11.03 o 
  -2   6   2     1237.23     1172.58     14.29 o 
  -1   6   2     2408.44     2400.13     38.62 o 
   0   6   2      503.71      469.69     10.01 o 
   1   6   2     1520.52     1465.98     22.70 o 
   2   6   2     1243.49     1236.89     24.34 o 
   3   6   2      776.03      813.60     17.33 o 
   4   6   2      233.07      232.32      8.13 o 
   5   6   2      488.19      499.60      9.83 o 
   6   6   2      575.62      569.12     11.23 o 
   7   6   2      253.72      261.91     20.93 o 
  -6   7   2     1155.15     1169.12     38.15 o 
  -5   7   2     2066.09     2078.89     55.78 o 
  -4   7   2     3190.02     3124.30     77.09 o 
  -3   7   2     4273.03     4167.50     59.28 o 
  -2   7   2     7754.81     8049.36    134.90 o 
  -1   7   2     4828.26     4918.75     80.44 o 
   0   7   2     6515.60     6320.96    105.63 o 
   1   7   2     5745.13     5804.40     97.84 o 
   2   7   2     4811.33     4739.70     80.50 o 
   3   7   2     6268.20     6299.98    114.62 o 
   4   7   2     2644.50     2623.46     35.61 o 
   5   7   2     1235.73     1196.19     18.56 o 
   6   7   2     2303.17     2276.88     54.96 o 
  -6   8   2     1004.48     1014.90     37.55 o 
  -5   8   2      478.39      481.34     22.99 o 
  -4   8   2     1851.10     1725.79     98.91 o 
  -3   8   2     2820.53     2797.99     38.63 o 
  -2   8   2     1949.48     1995.01     53.41 o 
  -1   8   2     3124.35     3013.26     46.08 o 
   0   8   2     2717.95     2699.71    113.72 o 
   1   8   2     1522.82     1486.51     26.63 o 
   2   8   2     1539.82     1570.99     29.54 o 
   3   8   2     1588.75     1589.11     37.87 o 
   4   8   2     2496.96     2512.99     44.44 o 
   5   8   2     1188.77     1162.09     21.45 o 
   6   8   2     1727.81     1740.29     30.62 o 
  -6   9   2        0.08       -4.61     10.40 o 
  -5   9   2       36.05       43.70     12.34 o 
  -4   9   2       34.77       39.12      2.07 o 
  -3   9   2       33.12       53.10      3.85 o 
  -2   9   2      242.01      238.79      8.19 o 
  -1   9   2       22.82       31.06      4.78 o 
   0   9   2      250.68      247.42      9.58 o 
   1   9   2      201.95      211.42      9.88 o 
   2   9   2       31.58       37.77      7.51 o 
   3   9   2      300.45      308.53     12.79 o 
   4   9   2      282.87      305.21     24.93 o 
   5   9   2      314.11      304.84     13.75 o 
  -5  10   2      892.29      974.92     37.30 o 
  -4  10   2     1170.31     1009.32     61.08 o 
  -3  10   2      410.45      398.11     13.20 o 
  -2  10   2      792.03      792.93     15.87 o 
  -1  10   2     1500.53     1457.13     40.10 o 
   0  10   2      665.80      649.80     18.92 o 
   1  10   2     1019.27      974.95     21.38 o 
   2  10   2      628.62      633.08     17.93 o 
   3  10   2      673.44      699.39     46.64 o 
   4  10   2      417.30      421.75     20.76 o 
   5  10   2      757.66      739.86     25.47 o 
  -4  11   2     1991.32     2069.67     62.72 o 
  -3  11   2     1099.80     1113.36     19.26 o 
  -2  11   2     1322.98     1325.87     22.18 o 
  -1  11   2     2983.50     3024.91     84.69 o 
   0  11   2     2174.99     2211.88     39.94 o 
   1  11   2     2398.83     2438.76     76.27 o 
   2  11   2     2815.36     2849.21     61.63 o 
   3  11   2     2005.62     2020.09     42.76 o 
   4  11   2     1776.62     1747.70     41.24 o 
  -3  12   2      659.40      633.74     14.47 o 
  -2  12   2     1019.78     1001.83     33.44 o 
  -1  12   2      535.37      530.95     13.81 o 
   0  12   2      947.45      949.59     21.30 o 
   1  12   2      738.89      770.38     20.84 o 
   2  12   2      677.32      634.78     53.63 o 
   3  12   2      885.47      879.69     30.72 o 
  -2  13   2       58.66       76.05     11.79 o 
  -1  13   2        6.87        3.89      8.84 o 
   0  13   2        1.77       -0.63      7.12 o 
   1  13   2        4.81        8.00      7.10 o 
   2  13   2        3.42       10.85     10.55 o 
  -1 -11   3      532.44      516.13     35.82 o 
   0 -11   3      993.17      944.52     25.49 o 
   1 -11   3      805.23      815.79     39.29 o 
   2 -11   3      396.61      412.71     14.28 o 
   3 -11   3      356.72      380.71     22.64 o 
  -3 -10   3     1741.27     1729.12     41.01 o 
  -2 -10   3     1816.94     1849.58     41.37 o 
  -1 -10   3     1516.39     1561.43     54.74 o 
   0 -10   3     1757.88     1762.16     51.72 o 
   1 -10   3     1938.61     1982.32     48.95 o 
   2 -10   3     1275.35     1313.38     30.54 o 
   3 -10   3     1800.78     1856.50     36.41 o 
   4 -10   3     1332.96     1368.24     31.01 o 
  -4  -9   3      410.35      458.37     17.08 o 
  -3  -9   3      399.51      403.02     16.75 o 
  -2  -9   3      768.91      791.66     22.42 o 
  -1  -9   3      576.83      621.09     29.37 o 
   0  -9   3       32.75       37.81      7.57 o 
   1  -9   3      963.67      958.99     24.10 o 
   2  -9   3     1849.49     1840.93     51.08 o 
   3  -9   3      630.98      624.74     16.31 o 
   4  -9   3      464.19      444.29     11.93 o 
   5  -9   3      735.81      691.53     19.99 o 
  -4  -8   3       90.72       84.77      8.93 o 
  -3  -8   3      591.99      612.17     22.81 o 
  -2  -8   3       29.20       37.69      8.20 o 
  -1  -8   3      108.16      102.80      9.33 o 
   0  -8   3      436.19      420.60     17.17 o 
   1  -8   3        1.01        4.42      5.11 o 
   2  -8   3        0.81       -3.08     11.59 o 
   3  -8   3      395.67      422.35     10.50 o 
   4  -8   3        4.04        6.79      3.47 o 
   5  -8   3        0.44        1.65      4.14 o 
  -5  -7   3     1016.99     1035.79     40.43 o 
  -4  -7   3     1340.99     1373.99     23.77 o 
  -3  -7   3     1297.21     1274.81     26.85 o 
  -2  -7   3     4142.75     4088.99     80.59 o 
  -1  -7   3     1941.07     1884.03     35.78 o 
   0  -7   3     1301.32     1325.09     27.13 o 
   1  -7   3     3053.67     2993.84     51.97 o 
   2  -7   3     2365.40     2307.37     37.93 o 
   3  -7   3     2441.46     2578.04     39.95 o 
   4  -7   3     2143.44     2124.51     50.61 o 
   5  -7   3      936.69      880.48     32.97 o 
  -5  -6   3     2047.29     2092.00     35.00 o 
  -4  -6   3     2371.43     2386.30     35.55 o 
  -3  -6   3     2226.64     2182.34     43.13 o 
  -2  -6   3     5263.88     5273.56     95.35 o 
  -1  -6   3     5589.29     5586.61    108.24 o 
   0  -6   3     4051.39     3989.27     69.02 o 
   1  -6   3     4848.24     4837.34     82.70 o 
   2  -6   3     5280.62     5345.19     96.04 o 
   3  -6   3     3130.45     3137.76    116.30 o 
   4  -6   3     2578.98     2680.96     67.40 o 
   5  -6   3     1731.59     1702.53     39.09 o 
   6  -6   3     1634.23     1574.81     44.93 o 
  -6  -5   3      200.31      223.25      8.66 o 
  -5  -5   3      102.94      111.93     13.65 o 
  -4  -5   3     1048.34     1013.22     18.63 o 
  -3  -5   3      328.44      370.25     12.47 o 
  -2  -5   3       11.42       62.39     34.53 o 
  -1  -5   3     1341.33     1340.21     25.42 o 
   0  -5   3      157.13      164.74     13.77 o 
   1  -5   3      641.20      651.85     14.47 o 
   2  -5   3     2595.23     2539.59     39.29 o 
   3  -5   3     1784.91     1759.58     29.37 o 
   4  -5   3      109.56      110.82      5.85 o 
   5  -5   3      539.07      501.76     25.17 o 
   6  -5   3     1215.95     1172.99     15.53 o 
  -6  -4   3      714.13      706.08     15.55 o 
  -5  -4   3     1790.85     1787.72     25.61 o 
  -4  -4   3      615.12      622.47     12.73 o 
  -3  -4   3      665.84      661.64     12.33 o 
  -2  -4   3     2000.12     1953.07     38.64 o 
  -1  -4   3      459.22      467.29     12.14 o 
   0  -4   3        5.44       11.83      6.37 o 
   1  -4   3      878.90      873.58     15.55 o 
   2  -4   3        5.39        6.99      4.66 o 
   3  -4   3       66.00      103.94      8.44 o 
   4  -4   3      206.88      244.48      9.61 o 
   5  -4   3      219.67      231.77      7.18 o 
   6  -4   3      121.61      137.60      4.06 o 
  -6  -3   3     1558.05     1576.08     23.96 o 
  -5  -3   3     3321.94     3352.38     46.64 o 
  -4  -3   3     4054.06     4071.11     54.22 o 
  -3  -3   3     2613.04     2659.99     34.35 o 
  -2  -3   3     5057.61     5056.75     81.67 o 
  -1  -3   3     4851.98     4809.93     76.05 o 
   0  -3   3      990.05      905.18     15.68 o 
   1  -3   3     4395.69     4106.48     61.38 o 
   2  -3   3    13153.95    14113.94    281.79 o 
   3  -3   3     6635.89     6775.05    108.73 o 
   4  -3   3     3399.34     3289.17     63.39 o 
   5  -3   3     4836.42     4741.13     59.78 o 
   6  -3   3     1856.82     1843.55     22.49 o 
  -7  -2   3     1124.78      958.10    116.12 o 
  -6  -2   3     1138.67     1150.84     15.95 o 
  -5  -2   3     2773.43     2741.52     38.91 o 
  -4  -2   3     4710.87     4700.93     64.43 o 
  -3  -2   3     1271.11     1286.77     16.56 o 
  -2  -2   3     8821.96     9139.38    130.96 o 
  -1  -2   3    15171.11    15372.97    308.77 o 
   0  -2   3     3036.00     2761.05     42.85 o 
   1  -2   3     9191.18     9303.13    164.73 o 
   2  -2   3    13722.55    13995.83    268.75 o 
   3  -2   3     4972.91     5174.90    109.44 o 
   4  -2   3     6921.75     7038.95    116.48 o 
   5  -2   3     3221.63     3160.42     43.87 o 
   6  -2   3     1870.80     2021.24     24.44 o 
   7  -2   3     1145.72     1181.68     20.01 o 
  -7  -1   3       55.97       69.75     12.34 o 
  -6  -1   3      144.03      144.24      4.33 o 
  -5  -1   3      630.14      622.64     10.84 o 
  -4  -1   3       30.31       38.26      3.91 o 
  -3  -1   3       36.65       29.25      3.01 o 
  -2  -1   3       20.26       17.37      3.11 o 
  -1  -1   3       35.83       30.96      7.28 o 
   0  -1   3       78.58       66.99      5.62 o 
   1  -1   3     2771.72     2726.13     44.30 o 
   2  -1   3      650.82      684.19      9.59 o 
   3  -1   3      525.87      553.85      8.18 o 
   4  -1   3     1095.54     1118.80     16.48 o 
   5  -1   3      604.11      629.34      9.80 o 
   6  -1   3      275.42      258.39      6.27 o 
   7  -1   3      776.71      801.10     11.55 o 
  -7   0   3      403.06      358.68     20.51 o 
  -6   0   3      374.57      378.26      7.70 o 
  -5   0   3     3349.89     3351.25     40.52 o 
  -4   0   3     1378.02     1361.53     14.78 o 
  -3   0   3      583.03      597.73      6.67 o 
  -2   0   3     7908.44     8197.44     95.15 o 
  -1   0   3     3726.44     3672.68     42.13 o 
   0   0   3      178.35      178.97      7.24 o 
   1   0   3     1084.81     1108.20     19.89 o 
   2   0   3       11.04        8.42      3.42 o 
   3   0   3       11.67       11.08      2.86 o 
   4   0   3      293.74      293.44      4.73 o 
   5   0   3      647.12      694.92      9.77 o 
   6   0   3      611.90      637.79      9.57 o 
   7   0   3      377.03      376.06      7.40 o 
  -7   1   3     1578.14     1591.92     38.20 o 
  -6   1   3     2825.35     2787.21     35.92 o 
  -5   1   3     4503.80     4532.92     54.36 o 
  -4   1   3     6006.09     5986.85     81.19 o 
  -3   1   3     6313.99     6485.95     70.93 o 
  -2   1   3     6229.38     6325.14     87.73 o 
  -1   1   3     5316.18     5106.01     52.78 o 
   0   1   3     5660.82     5685.17     68.34 o 
   2   1   3     4143.83     3903.60     69.70 o 
   3   1   3     6124.52     6146.90     92.74 o 
   4   1   3    10512.81    10699.50    253.55 o 
   5   1   3     4436.18     4537.02     69.63 o 
   6   1   3     3608.17     3589.90     54.50 o 
   7   1   3     2634.82     2603.96     35.68 o 
  -7   2   3     1608.87     1504.84     34.70 o 
  -6   2   3     1486.32     1530.46     40.29 o 
  -5   2   3      553.50      632.12     20.94 o 
  -4   2   3     4988.37     5352.42    187.02 o 
  -3   2   3     5383.70     5596.03    108.64 o 
  -2   2   3     1767.94     1682.32     14.27 o 
  -1   2   3     6657.27     6998.12     88.26 o 
   0   2   3    22191.35    21331.00    453.17 o 
   1   2   3     1123.88     1010.73     27.10 o 
   2   2   3     4203.92     4340.70     71.65 o 
   3   2   3    10080.85    10605.60    132.54 o 
   4   2   3     7975.98     8328.83    172.33 o 
   5   2   3     3481.98     3494.09     42.24 o 
   6   2   3     1884.52     1892.05     32.84 o 
   7   2   3     1220.73     1246.75     29.23 o 
  -7   3   3        7.16       31.21     20.16 o 
  -6   3   3      131.12      147.19     22.44 o 
  -5   3   3       62.37       65.79      6.42 o 
  -4   3   3        5.33       14.76      8.52 o 
  -3   3   3      121.90      109.70     11.00 o 
  -2   3   3      144.37      200.62      5.23 o 
  -1   3   3     3191.30     3455.82     45.94 o 
   0   3   3      559.43      565.70      7.11 o 
   1   3   3      217.44      261.18     14.42 o 
   2   3   3       88.41       92.19      2.89 o 
   3   3   3      779.17      745.15     12.76 o 
   4   3   3      641.32      634.32      9.15 o 
   5   3   3      527.63      541.05      8.48 o 
   6   3   3      267.90      269.43      8.97 o 
   7   3   3      137.63      154.52      6.84 o 
  -7   4   3      821.06      818.12     31.06 o 
  -6   4   3      449.68      472.97     20.76 o 
  -5   4   3     1315.33     1301.00     49.24 o 
  -4   4   3     3477.27     3513.10     97.00 o 
  -3   4   3      770.83      769.87     19.37 o 
  -2   4   3      970.05      946.63     13.67 o 
  -1   4   3     8245.17     8480.11    112.04 o 
   0   4   3     2988.38     2967.50     39.16 o 
   1   4   3     2079.78     1870.24     37.73 o 
   2   4   3     2646.03     2549.10     36.45 o 
   3   4   3      462.38      478.77      9.38 o 
   4   4   3      638.96      642.45      8.98 o 
   5   4   3      864.29      869.24     12.36 o 
   6   4   3      996.00      976.91     14.34 o 
   7   4   3      309.47      324.54     14.00 o 
  -7   5   3     1710.19     1714.46     54.20 o 
  -6   5   3     2106.66     2124.12     58.36 o 
  -5   5   3     4310.65     4255.32    106.22 o 
  -4   5   3     4925.29     4932.05    120.78 o 
  -3   5   3     3201.37     3262.87     72.13 o 
  -2   5   3     4807.52     4922.20     56.58 o 
  -1   5   3     9977.78    10213.22    179.17 o 
   0   5   3     9294.41     9461.73    163.65 o 
   1   5   3    12596.23    12795.57    251.42 o 
   2   5   3     6158.26     6095.69     99.50 o 
   3   5   3     2869.30     2821.81     42.95 o 
   4   5   3     3148.69     3118.47     40.75 o 
   5   5   3     5670.58     5539.69     76.79 o 
   6   5   3     3173.47     3029.43     56.04 o 
   7   5   3     1674.56     1650.70     23.86 o 
  -6   6   3     1036.97     1067.01     35.37 o 
  -5   6   3      642.25      635.81     23.68 o 
  -4   6   3     1672.81     1654.32     56.23 o 
  -3   6   3     1297.20     1304.41     32.35 o 
  -2   6   3     1238.85     1236.09     14.87 o 
  -1   6   3     3189.21     3202.40     83.97 o 
   0   6   3     3888.84     3915.39    102.40 o 
   1   6   3     3401.43     3371.14     56.85 o 
   2   6   3     3423.89     3502.30     55.20 o 
   3   6   3     2381.93     2420.87     44.25 o 
   4   6   3     4260.01     4208.63     55.84 o 
   5   6   3     2110.35     2031.47     28.66 o 
   6   6   3     1569.85     1519.05     39.58 o 
   7   6   3     1004.86      989.72     17.78 o 
  -6   7   3       57.36       60.49     13.13 o 
  -5   7   3      150.36      142.93     13.82 o 
  -4   7   3       98.29       98.93     10.90 o 
  -3   7   3      174.85      176.18      3.88 o 
  -2   7   3        0.15        3.86      2.29 o 
  -1   7   3     2032.36     2064.90     35.74 o 
   0   7   3      318.61      345.94      8.33 o 
   1   7   3      410.95      458.79     11.37 o 
   2   7   3      313.78      320.53     10.64 o 
   3   7   3      319.87      346.52     23.09 o 
   4   7   3        0.73        3.57      2.97 o 
   5   7   3      269.50      268.92     17.55 o 
   6   7   3       98.70      106.88      6.94 o 
  -6   8   3      681.45      702.34     30.62 o 
  -5   8   3     1022.48     1027.88     49.29 o 
  -4   8   3     1844.26     1816.47     48.85 o 
  -3   8   3     1483.82     1453.62     17.14 o 
  -2   8   3     1663.40     1695.71     23.33 o 
  -1   8   3      530.82      537.55     10.39 o 
   0   8   3     2661.11     2629.94     80.90 o 
   1   8   3     3059.82     3020.12     71.39 o 
   2   8   3     1369.33     1454.47     31.20 o 
   3   8   3     2170.49     2105.38     43.08 o 
   4   8   3     2071.65     2008.02     28.23 o 
   5   8   3      468.99      445.26     10.98 o 
   6   8   3      685.32      700.23     15.27 o 
  -5   9   3     1699.70     1743.50     51.87 o 
  -4   9   3     2454.01     2511.88     66.93 o 
  -3   9   3     2124.41     2147.47     25.97 o 
  -2   9   3     1843.82     1885.43     26.58 o 
  -1   9   3     6357.69     6340.05    143.32 o 
   0   9   3     3230.02     3200.30     52.22 o 
   1   9   3     4040.82     3952.48     67.57 o 
   2   9   3     4664.76     4582.33     81.01 o 
   3   9   3     1995.22     2014.07     38.01 o 
   4   9   3     1689.86     1705.52     30.34 o 
   5   9   3     2628.64     2603.03     39.10 o 
  -5  10   3      386.65      432.49     24.08 o 
  -4  10   3      576.05      657.61     27.25 o 
  -3  10   3      372.62      376.70      7.16 o 
  -2  10   3      416.74      422.17     17.71 o 
  -1  10   3      609.76      650.03     26.98 o 
   0  10   3      991.55      963.44     24.94 o 
   1  10   3     1351.93     1372.36     37.16 o 
   2  10   3     1879.88     1834.28     34.90 o 
   3  10   3      872.34      862.57     50.16 o 
   4  10   3      879.95      890.55     34.93 o 
   5  10   3     1276.08     1272.98     24.70 o 
  -4  11   3      338.91      341.39     22.05 o 
  -3  11   3        6.58       16.17      3.68 o 
  -2  11   3       29.78       34.35      9.59 o 
  -1  11   3       98.65       92.16      8.74 o 
   0  11   3       77.80       73.61      8.25 o 
   1  11   3        4.64        0.11      4.76 o 
   2  11   3        0.05        4.04      6.16 o 
   3  11   3       40.04       64.65      9.71 o 
   4  11   3       93.53      140.80     18.97 o 
  -3  12   3      737.61      732.44     16.65 o 
  -2  12   3      960.58      973.24     19.89 o 
  -1  12   3     1184.87     1168.37     22.11 o 
   0  12   3      585.76      613.21     16.22 o 
   1  12   3      705.65      743.26     19.55 o 
   2  12   3     2026.64     1965.80     65.79 o 
   3  12   3      916.92      975.64     43.62 o 
  -2  13   3     1247.89     1283.02     48.80 o 
  -1  13   3     1560.28     1544.46     54.42 o 
   0  13   3     1121.31     1124.26     28.22 o 
   1  13   3     1203.45     1143.46     32.45 o 
   2  13   3     1209.09     1203.82     35.04 o 
   0 -11   4      782.58      770.89     27.83 o 
   1 -11   4      340.75      351.81     27.25 o 
   2 -11   4      131.51      154.30     18.16 o 
  -2 -10   4      226.28      209.27     19.25 o 
  -1 -10   4       57.61       46.65      9.82 o 
   0 -10   4      306.97      276.14     14.28 o 
   1 -10   4      279.74      286.88     15.36 o 
   2 -10   4      204.61      234.22     20.41 o 
   3 -10   4      106.20      109.40      8.33 o 
   4 -10   4       25.25        7.35     12.16 o 
  -3  -9   4     1100.13     1133.18     29.52 o 
  -2  -9   4      943.88      904.53     25.35 o 
  -1  -9   4     1346.70     1362.66     36.25 o 
   0  -9   4     1413.03     1402.24     30.66 o 
   1  -9   4     2429.29     2415.90     51.67 o 
   2  -9   4     1345.14     1338.80     30.68 o 
   3  -9   4     1362.89     1370.18     26.73 o 
   4  -9   4      591.29      586.14     13.24 o 
   5  -9   4      465.10      484.48     13.07 o 
  -4  -8   4     1425.40     1441.54     29.63 o 
  -3  -8   4      799.98      834.68     35.35 o 
  -2  -8   4     2309.62     2355.05     52.74 o 
  -1  -8   4     1976.60     1980.80     55.04 o 
   0  -8   4     1651.84     1707.09     39.00 o 
   1  -8   4     3676.48     3580.76     64.23 o 
   2  -8   4     3710.45     3752.19     71.75 o 
   3  -8   4      834.19      888.39     17.70 o 
   4  -8   4     2094.84     2082.84     40.77 o 
   5  -8   4     1885.89     1830.27     34.48 o 
  -4  -7   4       56.31       83.98     15.03 o 
  -3  -7   4        5.34       15.57      7.05 o 
  -2  -7   4      105.26      105.84      9.82 o 
  -1  -7   4      729.40      746.27     19.35 o 
   0  -7   4      784.68      748.91     26.01 o 
   1  -7   4     1538.65     1492.15     28.52 o 
   2  -7   4      284.95      265.22     29.53 o 
   3  -7   4        6.20        6.06      7.44 o 
   4  -7   4      535.40      544.82     11.52 o 
   5  -7   4      613.08      619.86     23.63 o 
  -5  -6   4      415.84      401.09     15.56 o 
  -4  -6   4      644.72      632.20     14.08 o 
  -3  -6   4      674.56      676.04     17.71 o 
  -2  -6   4     1616.29     1605.83     35.43 o 
  -1  -6   4       19.16       17.62      6.97 o 
   0  -6   4       37.53       35.52      8.35 o 
   1  -6   4     1916.11     1939.90     35.18 o 
   2  -6   4      341.33      352.74     36.39 o 
   3  -6   4      345.07      335.57      9.40 o 
   4  -6   4     1490.75     1464.08     30.37 o 
   5  -6   4       68.66       63.91      6.34 o 
   6  -6   4       35.54       48.03     29.65 o 
  -5  -5   4     2134.68     2159.31     38.31 o 
  -4  -5   4     2503.20     2564.47     36.98 o 
  -3  -5   4     4024.71     3992.72     56.46 o 
  -2  -5   4     2152.25     2161.96     44.43 o 
  -1  -5   4     1740.70     1724.66     32.81 o 
   0  -5   4     6011.20     5898.68    104.90 o 
   1  -5   4     9402.92     9523.68    180.10 o 
   2  -5   4     2661.04     2729.23     48.82 o 
   3  -5   4     3209.11     3174.50     57.84 o 
   4  -5   4     4052.85     4008.85     75.43 o 
   5  -5   4     1279.57     1353.77     82.19 o 
   6  -5   4      822.99      825.56     21.53 o 
  -6  -4   4     1709.70     1680.37     25.91 o 
  -5  -4   4     1417.72     1421.92     26.65 o 
  -4  -4   4     3425.53     3387.77     46.75 o 
  -3  -4   4     3159.52     3102.57     60.77 o 
  -2  -4   4     1841.03     1821.30     32.72 o 
  -1  -4   4     2958.13     2839.55     47.92 o 
   0  -4   4     4067.90     4066.38    101.29 o 
   1  -4   4     5369.83     5372.91     89.32 o 
   2  -4   4     6225.06     6241.23    105.23 o 
   3  -4   4     4131.39     4071.54     63.31 o 
   4  -4   4     2363.91     2414.98     46.27 o 
   5  -4   4     2126.12     2032.04     84.79 o 
   6  -4   4     2235.00     2215.07     40.69 o 
  -6  -3   4       16.71       22.16      4.99 o 
  -5  -3   4        1.78        4.52      4.53 o 
  -4  -3   4       10.98       10.03      5.06 o 
  -3  -3   4       33.28       45.79      6.50 o 
  -2  -3   4        2.51        3.29      4.51 o 
  -1  -3   4      286.62      296.74      9.74 o 
   0  -3   4      207.36      213.70      9.84 o 
   1  -3   4      364.74      372.88      9.65 o 
   2  -3   4     2258.62     2251.61     33.18 o 
   3  -3   4       63.03       61.29      4.63 o 
   4  -3   4      290.29      303.19     11.84 o 
   5  -3   4     1085.21     1088.28     18.22 o 
   6  -3   4      121.92      141.94      6.97 o 
  -6  -2   4      979.66      964.54     16.00 o 
  -5  -2   4      933.68      922.65     16.52 o 
  -4  -2   4     1429.94     1441.53     32.96 o 
  -3  -2   4     2305.71     2315.65     29.33 o 
  -2  -2   4     3101.83     3130.43     40.83 o 
  -1  -2   4      154.22      140.92     15.46 o 
   0  -2   4      542.85      462.77     10.38 o 
   1  -2   4      423.58      334.86     11.42 o 
   2  -2   4     1631.18     1740.07     60.81 o 
   3  -2   4     1493.72     1529.06     21.46 o 
   4  -2   4     1535.09     1582.66     29.25 o 
   5  -2   4     1117.03     1102.88     16.31 o 
   6  -2   4      677.96      677.71     12.61 o 
   7  -2   4      144.86      178.77      6.24 o 
  -6  -1   4     1462.65     1456.01     18.57 o 
  -5  -1   4     2536.03     2523.43     31.10 o 
  -4  -1   4     3932.48     3997.75     55.27 o 
  -3  -1   4     2905.84     2869.04     36.60 o 
  -2  -1   4     7158.76     7190.67     96.76 o 
  -1  -1   4    14585.97    15160.75    308.45 o 
   0  -1   4     4426.08     4209.36     61.91 o 
   1  -1   4    16580.36    17033.25    349.94 o 
   2  -1   4    11904.16    11905.34    220.21 o 
   3  -1   4     4588.57     4675.92     98.78 o 
   4  -1   4     7017.94     7254.61     98.64 o 
   5  -1   4     4908.61     5056.54     79.02 o 
   6  -1   4     1901.27     2073.86     36.32 o 
   7  -1   4     1435.64     1457.40     45.31 o 
  -7   0   4      636.44      594.74     26.95 o 
  -6   0   4      550.53      555.42      8.44 o 
  -5   0   4     2377.67     2346.99     27.44 o 
  -4   0   4     3968.52     3908.85     49.71 o 
  -3   0   4     1819.89     1838.59     22.08 o 
  -2   0   4     5069.81     4847.90     58.52 o 
  -1   0   4    11985.93    12024.33    179.51 o 
   0   0   4     1965.80     1948.98     32.23 o 
   1   0   4     2756.61     2747.25     39.41 o 
   2   0   4    13181.26    13766.20    387.01 o 
   3   0   4     3460.70     3438.76     49.12 o 
   4   0   4     1226.77     1247.74     14.98 o 
   5   0   4     2900.37     3035.85     36.03 o 
   6   0   4     1851.64     1809.48     24.31 o 
   7   0   4     1472.42     1486.94     19.50 o 
  -7   1   4       13.82       25.17     10.65 o 
  -6   1   4       31.57       39.20      6.44 o 
  -5   1   4      361.59      361.74      6.82 o 
  -4   1   4       77.22       74.61      6.18 o 
  -3   1   4       21.31       30.62      3.17 o 
  -2   1   4      264.90      269.75      3.79 o 
  -1   1   4      492.24      469.46      4.98 o 
   0   1   4      355.09      358.82      4.79 o 
   1   1   4     3688.18     3879.95     87.44 o 
   2   1   4     3824.66     3945.08     68.59 o 
   3   1   4      956.25      977.45     16.77 o 
   4   1   4        3.46        4.81      3.01 o 
   5   1   4      451.95      430.85      7.98 o 
   6   1   4      553.15      548.54      8.61 o 
   7   1   4        3.67        6.71      3.08 o 
  -7   2   4      868.62      894.69     25.66 o 
  -6   2   4     2032.05     2031.28     38.24 o 
  -5   2   4     1934.12     2029.34     83.02 o 
  -4   2   4     2110.57     2181.67     21.23 o 
  -3   2   4     1049.53     1054.74     10.81 o 
  -2   2   4     4701.14     4721.49     47.09 o 
  -1   2   4     2449.35     2300.24     23.32 o 
   0   2   4      175.06      119.35      3.32 o 
   1   2   4     4127.08     1285.49     25.07 o 
   2   2   4     3942.79     3076.51    634.27 o 
   3   2   4      910.87      799.67     25.07 o 
   4   2   4     3432.38     3530.50     49.66 o 
   5   2   4     1164.24     1156.81     23.46 o 
   6   2   4      876.53      898.00     20.44 o 
   7   2   4      648.52      681.29     19.47 o 
  -7   3   4     2006.41     1996.25     59.60 o 
  -6   3   4     2118.86     2121.69     47.04 o 
  -5   3   4     2197.85     2183.74     48.25 o 
  -4   3   4     2351.04     2322.99     37.63 o 
  -3   3   4     3123.73     3368.97    110.04 o 
  -2   3   4     7985.06     7498.79    423.12 o 
  -1   3   4    19191.39    20528.31    313.71 o 
   0   3   4     8999.90     9027.55    147.58 o 
   1   3   4     8112.85     8305.21    168.36 o 
   2   3   4    16661.79    17253.58    286.90 o 
   3   3   4     9104.78     9477.41    215.57 o 
   4   3   4     5427.73     5574.19    131.66 o 
   5   3   4     6193.24     6044.33    107.52 o 
   6   3   4     2003.42     1991.29     54.57 o 
   7   3   4     1130.05     1163.97     41.07 o 
  -7   4   4      342.14      360.21     21.90 o 
  -6   4   4      726.48      748.02     26.85 o 
  -5   4   4      695.44      660.68     35.62 o 
  -4   4   4      714.15      666.20     48.75 o 
  -3   4   4     1616.59     1494.89     23.21 o 
  -2   4   4     2890.64     3129.26     33.62 o 
  -1   4   4     8733.84     9220.15    154.80 o 
   0   4   4     3891.47     3785.61     54.16 o 
   1   4   4     4815.95     4880.59     91.63 o 
   2   4   4     5042.89     5395.26    197.79 o 
   3   4   4     1606.18     1558.19     17.80 o 
   4   4   4     1534.68     1477.48     18.29 o 
   5   4   4     1422.07     1424.68     18.97 o 
   6   4   4      788.06      795.43     14.02 o 
   7   4   4     1382.15     1340.85     22.97 o 
  -6   5   4      156.66      156.10     25.96 o 
  -5   5   4      372.00      361.50     29.38 o 
  -4   5   4      147.51      181.82     20.21 o 
  -3   5   4      180.69      199.50     10.85 o 
  -2   5   4      120.57      151.88      6.19 o 
  -1   5   4     1932.44     2007.73     21.64 o 
   0   5   4      109.13      140.32      6.42 o 
   1   5   4       45.30       45.60      4.08 o 
   2   5   4       62.31       59.53      9.19 o 
   3   5   4       32.87       29.53      4.03 o 
   4   5   4       40.12       43.85      4.94 o 
   5   5   4       26.30       28.72      4.22 o 
   6   5   4       10.08       13.14      3.23 o 
   7   5   4      250.99      241.23      8.40 o 
  -6   6   4     1441.35     1525.66     47.31 o 
  -5   6   4     2485.35     2465.56     64.50 o 
  -4   6   4     2595.97     2557.16     76.89 o 
  -3   6   4      634.12      617.38     19.12 o 
  -2   6   4     3233.74     3402.56     55.06 o 
  -1   6   4     4063.07     4086.27     47.92 o 
   0   6   4     1782.34     1673.69     41.94 o 
   1   6   4     3189.09     3266.48     56.43 o 
   2   6   4     4910.81     4908.72     79.69 o 
   3   6   4     1950.74     1929.90     29.93 o 
   4   6   4     2127.67     2146.23     26.81 o 
   5   6   4     1737.55     1694.15     33.07 o 
   6   6   4      755.07      750.21     14.00 o 
   7   6   4      562.44      528.66     11.01 o 
  -6   7   4     1368.67     1363.22     44.59 o 
  -5   7   4     1382.51     1463.39     42.31 o 
  -4   7   4     2952.18     2915.83     71.64 o 
  -3   7   4     3258.80     3148.48    116.02 o 
  -2   7   4     2875.75     2872.61     32.50 o 
  -1   7   4     6062.06     6125.76     97.62 o 
   0   7   4     4883.36     5017.35    107.55 o 
   1   7   4     3839.62     3861.50     66.19 o 
   2   7   4     6567.04     6659.29    117.56 o 
   3   7   4     6030.06     5856.52    110.36 o 
   4   7   4     6024.47     5952.85     83.87 o 
   5   7   4     2131.99     2112.98     30.62 o 
   6   7   4     1316.71     1268.29     30.82 o 
  -6   8   4      261.06      198.46     18.88 o 
  -5   8   4       78.59       93.29     13.08 o 
  -4   8   4      293.95      329.25     16.94 o 
  -3   8   4      872.65      799.80     11.25 o 
  -2   8   4      217.27      235.30      9.13 o 
  -1   8   4     2215.71     2220.58     32.28 o 
   0   8   4     3142.40     3142.75     70.42 o 
   1   8   4      674.77      651.70     17.81 o 
   2   8   4     1741.32     1730.06     30.77 o 
   3   8   4     3250.32     3226.86     60.42 o 
   4   8   4      403.53      407.01     16.09 o 
   5   8   4      828.84      811.93     26.32 o 
   6   8   4      641.32      635.91     12.62 o 
  -5   9   4      421.89      482.08     23.63 o 
  -4   9   4      134.01      135.05     22.94 o 
  -3   9   4        3.85        5.86      2.06 o 
  -2   9   4      302.27      299.14     14.89 o 
  -1   9   4      345.43      352.86      8.40 o 
   0   9   4       21.46       23.46      4.93 o 
   1   9   4       79.31       77.42      6.91 o 
   2   9   4       20.63       20.11      8.82 o 
   3   9   4       25.71       24.99      6.74 o 
   4   9   4      236.61      258.61      9.03 o 
   5   9   4       76.64       81.38      7.92 o 
   6   9   4        7.21        5.85      4.38 o 
  -5  10   4      954.08      935.38     53.31 o 
  -4  10   4     1228.40     1329.43     41.91 o 
  -3  10   4     1443.39     1436.21     19.82 o 
  -2  10   4     1641.56     1630.08     26.15 o 
  -1  10   4     3070.47     3058.55     51.79 o 
   0  10   4     1910.26     1863.41     31.05 o 
   1  10   4     1869.67     1783.80     37.73 o 
   2  10   4     2658.13     2569.71     46.54 o 
   3  10   4     1112.30     1124.70     46.77 o 
   4  10   4     1430.44     1392.44     22.61 o 
   5  10   4     1533.41     1537.99     25.20 o 
  -4  11   4     1563.48     1540.08     48.15 o 
  -3  11   4     2217.38     2173.93     39.92 o 
  -2  11   4     1649.10     1602.11     58.28 o 
  -1  11   4     1206.17     1190.62     30.81 o 
   0  11   4     2202.11     2179.75     37.67 o 
   1  11   4     1728.75     1700.74     32.09 o 
   2  11   4     2136.32     2135.13     41.24 o 
   3  11   4     1945.39     1946.59     40.47 o 
   4  11   4     1856.16     1848.10     41.37 o 
  -3  12   4      219.37      227.57     20.78 o 
  -2  12   4      160.67      184.08      7.87 o 
  -1  12   4      434.12      419.75     13.81 o 
   0  12   4      268.36      284.64     10.70 o 
   1  12   4      292.31      305.20     12.41 o 
   2  12   4      450.21      458.69     20.65 o 
   3  12   4      797.20      780.94     23.64 o 
  -2  13   4       24.69       24.47      4.71 o 
  -1  13   4      147.80      161.74      8.30 o 
   0  13   4      118.78      123.70      9.01 o 
   1  13   4       52.92       78.03     17.76 o 
   2  13   4       29.53       31.98     15.16 o 
  -1 -10   5     1238.92     1253.87     51.94 o 
   0 -10   5     1555.00     1528.18     35.79 o 
   1 -10   5     1684.70     1720.03     37.99 o 
   2 -10   5     1293.94     1372.53     36.01 o 
   3 -10   5      898.02      936.55     25.55 o 
  -2  -9   5      249.75      283.23     15.84 o 
  -1  -9   5      259.05      276.12     15.00 o 
   0  -9   5       12.83       22.14      8.06 o 
   1  -9   5       19.90       18.03      7.41 o 
   2  -9   5      196.27      219.02     16.72 o 
   3  -9   5       35.55       34.56      8.13 o 
   4  -9   5      176.52      182.47     18.50 o 
  -3  -8   5      435.29      429.30     20.74 o 
  -2  -8   5      532.46      503.05     18.39 o 
  -1  -8   5      541.78      563.33     18.92 o 
   0  -8   5      706.02      697.98     20.17 o 
   1  -8   5      644.92      673.19     20.19 o 
   2  -8   5      297.06      327.83     12.52 o 
   3  -8   5      396.62      367.79     11.98 o 
   4  -8   5      270.57      270.29      9.28 o 
   5  -8   5       75.94       79.86      8.92 o 
  -4  -7   5     1603.04     1613.85     31.72 o 
  -3  -7   5     1025.03      974.93     88.26 o 
  -2  -7   5     2090.42     2133.87     47.83 o 
  -1  -7   5     3856.08     3891.31     73.01 o 
   0  -7   5     1752.09     1747.30     34.29 o 
   1  -7   5     1493.47     1496.90     29.45 o 
   2  -7   5     3203.55     3218.91     56.12 o 
   3  -7   5     1693.07     1699.02     52.96 o 
   4  -7   5     2194.98     2239.94     77.56 o 
   5  -7   5     2052.20     2032.65     80.58 o 
   6  -7   5      915.99      961.89     23.98 o 
  -4  -6   5      989.66      998.16     20.98 o 
  -3  -6   5      894.35      900.30     28.50 o 
  -2  -6   5     1361.24     1356.86     33.34 o 
  -1  -6   5     4009.73     4000.05    131.28 o 
   0  -6   5     2303.03     2274.57     41.82 o 
   1  -6   5     2775.69     2781.72     49.06 o 
   2  -6   5     2688.87     2665.02     60.37 o 
   3  -6   5     2296.49     2365.41     43.07 o 
   4  -6   5     2037.28     1968.33     71.44 o 
   5  -6   5     1713.56     1766.68     51.03 o 
   6  -6   5      718.87      795.78     19.82 o 
  -5  -5   5        3.43        3.03      5.82 o 
  -4  -5   5        0.35        0.12      3.80 o 
  -3  -5   5      109.40      122.26     16.05 o 
  -2  -5   5       52.02       58.04      7.60 o 
  -1  -5   5        3.49        7.81      6.26 o 
   0  -5   5      224.85      218.23     22.44 o 
   1  -5   5      161.38      184.97     13.16 o 
   2  -5   5      159.55      192.27     14.94 o 
   3  -5   5      429.28      417.51     12.93 o 
   4  -5   5       28.29       28.12      4.48 o 
   5  -5   5       19.51       27.99      6.24 o 
   6  -5   5       22.85        7.23     10.16 o 
  -5  -4   5     1384.32     1357.83     29.26 o 
  -4  -4   5     1178.80     1161.65     23.01 o 
  -3  -4   5      809.61      777.97     16.98 o 
  -2  -4   5     1233.87     1229.48     29.15 o 
  -1  -4   5     2012.23     2014.94     45.45 o 
   0  -4   5     3064.36     2987.42     50.98 o 
   1  -4   5     2813.81     2782.16     47.10 o 
   2  -4   5     1262.29     1342.03     23.94 o 
   3  -4   5      591.05      527.72     12.43 o 
   4  -4   5      937.31      934.68     19.22 o 
   5  -4   5      589.90        3.17      4.66 o 
   6  -4   5      312.11      325.10      9.29 o 
  -6  -3   5     2199.24     2246.54     37.04 o 
  -5  -3   5     2100.69     2117.80     31.86 o 
  -4  -3   5     2313.09     2338.23     35.10 o 
  -3  -3   5     3918.82     3951.52     56.04 o 
  -2  -3   5     7017.17     7188.80    104.98 o 
  -1  -3   5     6862.69     6851.00    121.36 o 
   0  -3   5     5324.75     5292.17     88.86 o 
   1  -3   5     5358.55     5353.13     88.75 o 
   2  -3   5     4224.12     4275.51     68.29 o 
   3  -3   5     3113.26     3141.34     54.25 o 
   4  -3   5     5250.87     5356.27    126.53 o 
   5  -3   5     2883.08     2931.74    110.45 o 
   6  -3   5     1873.23     1861.34     31.58 o 
   7  -3   5     1411.21     1388.45     21.46 o 
  -6  -2   5      762.10      743.62     13.29 o 
  -5  -2   5      951.35      901.81     15.54 o 
  -4  -2   5      459.44      481.52     15.80 o 
  -3  -2   5     2319.65     2287.11     29.85 o 
  -2  -2   5     3575.88     3484.27     49.00 o 
  -1  -2   5     3611.42     3694.61     58.33 o 
   0  -2   5     3129.50     3038.10     46.87 o 
   1  -2   5     4532.44     4351.51     67.75 o 
   2  -2   5     1718.27     1740.56     26.29 o 
   3  -2   5     1032.64     1083.36     19.96 o 
   4  -2   5     4400.69     4434.86    100.47 o 
   5  -2   5     4214.14     4221.05     80.82 o 
   6  -2   5      464.66      467.17     11.04 o 
   7  -2   5     1199.47     1218.22     32.50 o 
  -6  -1   5      163.60      170.05      5.10 o 
  -5  -1   5      109.41      113.22      7.55 o 
  -4  -1   5       13.90       20.90      6.49 o 
  -3  -1   5       16.83       24.99      3.70 o 
  -2  -1   5        0.98        3.57      3.07 o 
  -1  -1   5        0.94       40.45     17.68 o 
   0  -1   5       14.92       21.88      4.28 o 
   1  -1   5        0.57       -0.54      3.72 o 
   2  -1   5        0.08        3.48      3.20 o 
   3  -1   5       19.10       29.97      6.19 o 
   4  -1   5      116.29      126.21      4.88 o 
   5  -1   5       54.92       58.80      4.37 o 
   6  -1   5        0.56        4.50      2.70 o 
   7  -1   5       50.77       52.73      4.19 o 
  -6   0   5     1307.21     1173.35     29.25 o 
  -5   0   5     1019.38     1037.82     12.91 o 
  -4   0   5     2138.50     2149.31     26.81 o 
  -3   0   5     1029.87     1015.83     14.56 o 
  -2   0   5      658.58      640.33      8.93 o 
  -1   0   5     5324.65     5304.56     66.21 o 
   0   0   5     6354.21     6420.75    102.29 o 
   1   0   5    11484.66    12101.64    226.13 o 
   2   0   5     2965.68     2942.63     70.30 o 
   3   0   5     1247.75     1315.91     35.92 o 
   4   0   5     3676.16     3690.40     44.24 o 
   5   0   5     1017.56     1044.93     14.61 o 
   6   0   5      362.44      393.08      6.77 o 
   7   0   5     1159.39     1177.22     16.70 o 
  -6   1   5     1541.24     1588.73     44.93 o 
  -5   1   5     2208.11     2208.08     24.81 o 
  -4   1   5     3951.42     3964.15     42.47 o 
  -3   1   5     5275.36     5348.22     59.42 o 
  -2   1   5     7901.27     7912.12    106.97 o 
  -1   1   5     8716.18     9144.46    126.91 o 
   0   1   5    18089.70    19119.90    329.49 o 
   1   1   5    12422.15    12829.53    344.90 o 
   2   1   5    10736.07    10632.73    271.19 o 
   3   1   5     4496.30     4557.96     56.37 o 
   4   1   5     4002.08     3918.02     70.89 o 
   5   1   5     2615.33     2711.12     32.01 o 
   6   1   5     1901.21     1937.07     23.37 o 
   7   1   5     2386.79     2401.47     31.81 o 
  -6   2   5      829.36      815.21     20.97 o 
  -5   2   5      290.50      295.68      7.68 o 
  -4   2   5      427.13      428.62      4.73 o 
  -3   2   5     3789.69     3717.04     65.99 o 
  -2   2   5     1352.17     1305.84     12.59 o 
  -1   2   5     3604.92     3614.14     34.79 o 
   0   2   5     4840.47     4880.45     69.04 o 
   1   2   5     1399.86     1338.80     18.73 o 
   2   2   5     1270.22     1273.15     25.91 o 
   3   2   5     1615.21     1591.65     18.43 o 
   4   2   5      680.65      684.18      9.32 o 
   5   2   5     2519.75     2451.63     34.63 o 
   6   2   5     2237.65     2215.59     50.90 o 
   7   2   5      787.55      808.13     15.08 o 
  -6   3   5      457.58      474.04     15.85 o 
  -5   3   5      267.05      267.08     10.64 o 
  -4   3   5      150.23      166.84     10.23 o 
  -3   3   5      748.60      727.29     10.53 o 
  -2   3   5      801.45      847.42     10.15 o 
  -1   3   5       68.10       90.07      3.24 o 
   0   3   5     1107.13     1188.38     11.72 o 
   1   3   5      689.93      700.96     15.06 o 
   2   3   5      137.93      142.08      7.83 o 
   3   3   5        8.90        6.94      8.62 o 
   4   3   5      506.73      543.27     16.84 o 
   5   3   5       85.26      109.24      9.46 o 
   6   3   5      176.60      197.82     11.64 o 
   7   3   5        0.24       -2.92      6.14 o 
  -6   4   5     2017.67     2019.24     56.97 o 
  -5   4   5     1372.18     1322.95     25.72 o 
  -4   4   5     1052.17     1063.16     19.95 o 
  -3   4   5     4239.38     4422.92     88.45 o 
  -2   4   5     2413.21     2484.18     23.39 o 
  -1   4   5     1435.43     1427.18     21.50 o 
   0   4   5     5034.37     5200.76     75.15 o 
   1   4   5     8872.81     9933.83    320.95 o 
   2   4   5     5311.65     5287.31    117.91 o 
   3   4   5     4581.32     4935.40    331.90 o 
   4   4   5     3513.21     3523.61     50.29 o 
   5   4   5     2697.80     2712.75     87.32 o 
   6   4   5      661.46      714.83     33.44 o 
   7   4   5      876.25      893.27     27.50 o 
  -6   5   5     1107.82     1163.97     38.10 o 
  -5   5   5     2320.23     2284.19     76.99 o 
  -4   5   5     4050.49     4005.88    112.66 o 
  -3   5   5     2880.92     2934.91     65.54 o 
  -2   5   5     4501.49     4573.87     53.88 o 
  -1   5   5     8091.44     8298.95    142.37 o 
   0   5   5     6754.37     6996.25    188.13 o 
   1   5   5    10316.11    10849.08    159.61 o 
   2   5   5    16799.16    17090.02    364.46 o 
   3   5   5     3645.24     3580.86     66.40 o 
   4   5   5     2130.51     2152.99     41.01 o 
   5   5   5     2387.32     2428.30     30.10 o 
   6   5   5     1821.04     1814.45     30.49 o 
   7   5   5     1665.15     1705.40     46.87 o 
  -6   6   5       11.06       -0.54      8.52 o 
  -5   6   5      998.47      976.70     32.90 o 
  -4   6   5      732.15      724.88     23.23 o 
  -3   6   5      224.00      225.46     19.57 o 
  -2   6   5     1577.12     1561.18     22.32 o 
  -1   6   5     1345.92     1355.54     18.15 o 
   0   6   5      145.39      138.25      6.98 o 
   1   6   5     1485.44     1371.71     20.93 o 
   2   6   5     3384.94     3525.85     56.11 o 
   3   6   5      459.45      450.65      6.74 o 
   4   6   5       64.33       64.10      2.95 o 
   5   6   5     1585.78     1579.45     24.44 o 
   6   6   5     1084.47     1076.84     15.69 o 
   7   6   5      534.11      497.61     38.84 o 
  -6   7   5      186.30      205.99     17.98 o 
  -5   7   5      136.84      124.10     13.67 o 
  -4   7   5      474.96      435.96     18.38 o 
  -3   7   5      665.08      667.93      5.89 o 
  -2   7   5     1165.51     1165.44     25.51 o 
  -1   7   5      157.54      153.67      4.65 o 
   0   7   5        5.74       41.23     25.24 o 
   1   7   5      104.67      141.05      7.97 o 
   2   7   5      418.72      434.38     11.78 o 
   3   7   5      161.06      168.19     10.11 o 
   4   7   5      182.09      203.55     10.21 o 
   5   7   5        5.64       13.21      2.80 o 
   6   7   5       20.93       18.28      3.74 o 
  -6   8   5      881.00      880.79     35.37 o 
  -5   8   5     1199.66     1199.19     38.49 o 
  -4   8   5     1614.80     1611.42     43.55 o 
  -3   8   5     3391.78     3428.12     39.21 o 
  -2   8   5     3210.12     3164.03     40.56 o 
  -1   8   5     3802.81     3810.78     51.27 o 
   0   8   5     1192.03     1157.24     23.53 o 
   1   8   5     2830.35     2833.12     45.75 o 
   2   8   5     4657.15     4642.38     80.16 o 
   3   8   5     2656.39     2574.82     44.96 o 
   4   8   5     2378.41     2403.35     33.45 o 
   5   8   5     2190.09     2145.01     33.49 o 
   6   8   5      853.32      805.80     16.46 o 
  -5   9   5     1027.53     1044.52     35.92 o 
  -4   9   5     1841.82     1806.51     65.69 o 
  -3   9   5     2188.71     2219.76     60.91 o 
  -2   9   5     1947.55     1947.60     32.03 o 
  -1   9   5     2392.65     2367.26     35.03 o 
   0   9   5     4434.23     4298.48     70.48 o 
   1   9   5     2569.71     2501.83     49.39 o 
   2   9   5     4156.77     4072.55     70.49 o 
   3   9   5     3602.33     3613.56     64.88 o 
   4   9   5     1064.64     1078.42     18.77 o 
   5   9   5     1632.54     1588.64     60.52 o 
   6   9   5     1729.21     1681.57     27.48 o 
  -5  10   5      102.26      112.16     15.16 o 
  -4  10   5      307.19      309.38     18.18 o 
  -3  10   5      511.02      552.11     12.82 o 
  -2  10   5      101.33      114.04      4.88 o 
  -1  10   5       74.88       85.02      5.04 o 
   0  10   5      574.22      561.00     15.85 o 
   1  10   5      328.95      365.36     15.33 o 
   2  10   5      556.23      579.85     18.88 o 
   3  10   5      452.27      422.60     15.41 o 
   4  10   5      191.95      189.68      7.10 o 
   5  10   5      196.52      198.17      8.22 o 
  -4  11   5      234.66      225.31     17.14 o 
  -3  11   5      237.52      235.71     12.34 o 
  -2  11   5      339.35      352.44     12.97 o 
  -1  11   5      698.46      665.95     13.32 o 
   0  11   5      327.39      351.83     26.55 o 
   1  11   5      103.62      119.61      8.25 o 
   2  11   5     1101.61     1067.83     23.79 o 
   3  11   5      113.44      117.53     10.37 o 
   4  11   5       30.13       86.67     19.06 o 
  -3  12   5     1351.21     1392.55     42.75 o 
  -2  12   5     1720.97     1686.64     52.12 o 
  -1  12   5     2226.63     2126.69     46.05 o 
   0  12   5     1202.17     1177.01     26.54 o 
   1  12   5     1502.98     1473.29     29.47 o 
   2  12   5     1845.27     1853.90     69.90 o 
   3  12   5     1577.27     1513.87     34.95 o 
   4  12   5      787.70      548.81    328.01 o 
  -2  13   5      967.38      938.01     16.57 o 
  -1  13   5     1228.73     1208.72     29.23 o 
   0  13   5     1099.84     1057.61     47.19 o 
   1  13   5      916.46      883.35     46.10 o 
   2  13   5      990.98      991.68     25.81 o 
  -1  -9   6      609.70      610.34     26.58 o 
   0  -9   6     1568.31     1576.07     36.36 o 
   1  -9   6     1899.69     1939.48     41.12 o 
   2  -9   6     1660.73     1709.29     44.02 o 
   3  -9   6     1094.49     1099.08     25.35 o 
  -2  -8   6      985.98     1009.60     27.46 o 
  -1  -8   6     1241.82     1250.45     56.33 o 
   0  -8   6      840.04      878.92     51.72 o 
   1  -8   6     1043.00     1058.72     42.11 o 
   2  -8   6     1240.90     1250.15     32.02 o 
   3  -8   6      964.59     1006.64     22.37 o 
   4  -8   6      898.16      944.71     34.43 o 
  -3  -7   6       23.20       28.37      7.79 o 
  -2  -7   6       10.04        3.03      6.63 o 
  -1  -7   6       88.20       88.07     10.22 o 
   0  -7   6      105.33      102.13     10.20 o 
   1  -7   6        3.50       10.55      6.78 o 
   2  -7   6      172.58      181.56     12.53 o 
   3  -7   6        0.48        5.50      6.53 o 
   4  -7   6       18.95       24.48      5.58 o 
   5  -7   6      202.42      212.79     10.05 o 
  -4  -6   6      777.84      799.25     19.54 o 
  -3  -6   6     1528.14     1537.54     29.11 o 
  -2  -6   6     1133.47     1056.41     37.70 o 
  -1  -6   6     2649.66     2575.34     48.80 o 
   0  -6   6     1245.91     1279.26     27.31 o 
   1  -6   6      299.75      307.62     30.99 o 
   2  -6   6      623.23      621.90     16.07 o 
   3  -6   6      857.29      859.57     18.44 o 
   4  -6   6      719.31      733.14     15.65 o 
   5  -6   6      615.08      611.48     19.72 o 
   6  -6   6      278.53      237.30     19.12 o 
  -4  -5   6     1444.96     1434.18     26.45 o 
  -3  -5   6     3275.22     3217.68     55.86 o 
  -2  -5   6     3485.02     3401.51     61.18 o 
  -1  -5   6     2290.98     2308.16     47.41 o 
   0  -5   6     3210.31     3275.55     58.68 o 
   1  -5   6     3878.82     3874.22     68.46 o 
   2  -5   6     3431.75     3422.93     58.34 o 
   3  -5   6     3358.27     3368.49     78.13 o 
   4  -5   6     2945.64     2940.33     96.01 o 
   5  -5   6     1724.63     1721.30     40.62 o 
   6  -5   6     1550.68     1680.73     39.78 o 
  -5  -4   6      434.15      455.09     12.96 o 
  -4  -4   6      709.85      719.60     16.32 o 
  -3  -4   6     2952.95     2792.88     39.89 o 
  -2  -4   6     2199.26     2188.96     38.86 o 
  -1  -4   6      771.00      751.95     18.60 o 
   0  -4   6     2319.52     2297.47     48.48 o 
   1  -4   6      897.31      915.13     20.78 o 
   2  -4   6     1529.32     1594.08     36.21 o 
   3  -4   6     2708.68     2650.06     43.63 o 
   4  -4   6     1003.96     1001.96     18.03 o 
   5  -4   6      565.83      609.90     28.19 o 
   6  -4   6      957.85      920.62     47.93 o 
  -5  -3   6       42.42       39.47      5.42 o 
  -4  -3   6        1.67        1.68      3.65 o 
  -3  -3   6       81.44       80.25      6.47 o 
  -2  -3   6      239.83      252.04     14.61 o 
  -1  -3   6        9.07        6.22      5.69 o 
   0  -3   6      874.25      845.52     46.02 o 
   1  -3   6      509.83      504.74     17.91 o 
   2  -3   6       52.05       57.65      7.92 o 
   3  -3   6        0.02        1.03      4.04 o 
   4  -3   6      115.48      128.06     10.11 o 
   5  -3   6       52.42       59.33      7.98 o 
   6  -3   6      194.13      187.13      7.48 o 
   7  -3   6       42.69       58.61     13.62 o 
  -5  -2   6      968.81      954.89     15.00 o 
  -4  -2   6      950.01      993.37     19.88 o 
  -3  -2   6     3019.53     2969.37     41.23 o 
  -2  -2   6     3701.15     3677.36     49.09 o 
  -1  -2   6     6002.29     6084.06    104.84 o 
   0  -2   6     3465.85     3402.74     55.31 o 
   1  -2   6     1928.21     1872.03     31.03 o 
   2  -2   6     1799.24     1730.02     28.40 o 
   3  -2   6     2476.98     2532.15     40.01 o 
   4  -2   6     1274.88     1366.19     45.78 o 
   5  -2   6      688.79      729.63     12.88 o 
   6  -2   6      849.67      851.12     23.40 o 
   7  -2   6      754.01      761.74     34.46 o 
  -6  -1   6     1251.08     1215.55     22.92 o 
  -5  -1   6     2236.63     2241.86     32.14 o 
  -4  -1   6     2592.03     2548.01     32.64 o 
  -3  -1   6     2525.37     2562.62     32.59 o 
  -2  -1   6     5810.54     5685.53     77.38 o 
  -1  -1   6     9741.98     9918.91    152.93 o 
   0  -1   6     4845.77     4781.08     76.53 o 
   1  -1   6     3902.80     3816.63     59.22 o 
   2  -1   6    10047.59    10420.27    194.12 o 
   3  -1   6     3843.40     3823.97     86.20 o 
   4  -1   6     2161.24     2090.12     54.59 o 
   5  -1   6     4977.89     5034.73     72.76 o 
   6  -1   6     2241.27     2290.36     31.46 o 
   7  -1   6     1808.62     1893.50     28.69 o 
  -6   0   6       65.05       72.18     12.63 o 
  -5   0   6      569.62      579.05      9.96 o 
  -4   0   6      871.01      861.16     17.58 o 
  -3   0   6      573.06      558.01     16.41 o 
  -2   0   6     2327.67     2293.37     27.81 o 
  -1   0   6     1949.01     1843.92     21.83 o 
   0   0   6      744.98      654.81     12.12 o 
   1   0   6     2014.64     2041.58     30.29 o 
   2   0   6     3786.66     3881.09     98.78 o 
   3   0   6      797.72      846.80     31.85 o 
   4   0   6     1175.31     1065.85     23.88 o 
   5   0   6     1162.73     1148.31     16.47 o 
   6   0   6      790.86      855.35     13.92 o 
   7   0   6      767.70      792.43     23.18 o 
  -6   1   6      469.52      440.42     22.59 o 
  -5   1   6       88.60       94.87      6.35 o 
  -4   1   6      908.63      930.19     12.33 o 
  -3   1   6       77.84       92.56      3.87 o 
  -2   1   6        5.91       10.69      3.72 o 
  -1   1   6      895.73      895.47     11.59 o 
   0   1   6      467.75      463.10      6.43 o 
   1   1   6      289.24      342.87     11.99 o 
   2   1   6     1718.14     1726.06     36.56 o 
   3   1   6       93.26       90.25      6.09 o 
   4   1   6      167.10      177.84      6.73 o 
   5   1   6        3.50       13.58      4.98 o 
   6   1   6        4.64        8.30      2.76 o 
   7   1   6        1.00        0.07      2.45 o 
  -6   2   6     1241.65     1178.83     55.24 o 
  -5   2   6     2144.49     2223.46     28.10 o 
  -4   2   6     1824.82     1867.19     18.51 o 
  -3   2   6     3997.56     4158.29     45.51 o 
  -2   2   6     5022.52     5194.47     56.53 o 
  -1   2   6     5406.87     5203.26     74.33 o 
   0   2   6     5962.11     6039.83     92.16 o 
   1   2   6     5069.94     5066.53     72.19 o 
   2   2   6     5304.71     4822.91    560.21 o 
   3   2   6     5136.13     4975.34    162.24 o 
   4   2   6     2433.90     2420.28     27.91 o 
   5   2   6     1498.19     1462.35     71.80 o 
   6   2   6      885.24      846.23     28.91 o 
   7   2   6     1302.38     1230.44     52.21 o 
  -6   3   6     2393.68     2328.51     52.44 o 
  -5   3   6     2218.81     2183.02     40.11 o 
  -4   3   6     1599.73     1615.92     20.12 o 
  -3   3   6     6485.25     6387.92     93.88 o 
  -2   3   6     5409.02     5529.25     72.56 o 
  -1   3   6     4592.44     4455.78     52.79 o 
   0   3   6     9932.69    10029.88    141.24 o 
   1   3   6     7369.07     7613.68     99.36 o 
   2   3   6     2226.63     2028.95     41.07 o 
   3   3   6     4702.98     4732.00    107.31 o 
   4   3   6     4849.24     4957.66    117.26 o 
   5   3   6     2914.61     2966.17     69.16 o 
   6   3   6     2536.60     2418.74     72.53 o 
   7   3   6     2188.56     2182.38     54.79 o 
  -6   4   6      118.84      126.09     10.74 o 
  -5   4   6      348.44      343.94     12.35 o 
  -4   4   6      421.14      449.29     40.57 o 
  -3   4   6      145.66      150.45      4.63 o 
  -2   4   6      339.54      312.31      6.64 o 
  -1   4   6       11.70       29.14      7.58 o 
   0   4   6     1980.77     2054.04     21.62 o 
   1   4   6     1490.36     1531.87     64.80 o 
   2   4   6      542.31      491.05     14.32 o 
   3   4   6     1081.79     1061.02     26.01 o 
   4   4   6     1666.82     1711.44     41.27 o 
   5   4   6     1034.00      959.96     27.00 o 
   6   4   6      549.29      509.38     30.52 o 
   7   4   6      625.79      623.62     22.79 o 
  -6   5   6      442.04      445.32     22.94 o 
  -5   5   6      366.11      374.88     19.47 o 
  -4   5   6      803.98      745.24     23.53 o 
  -3   5   6      693.81      693.06     16.44 o 
  -2   5   6      276.83      284.17      6.56 o 
  -1   5   6      405.20      387.03      8.47 o 
   0   5   6     1950.22     2032.49     26.02 o 
   1   5   6      222.26      212.17      3.40 o 
   2   5   6      257.76      252.81     18.68 o 
   3   5   6      197.05      181.67     11.74 o 
   4   5   6       69.56       85.80     10.21 o 
   5   5   6      210.88      217.14     13.18 o 
   6   5   6      238.90      246.52     24.52 o 
   7   5   6       91.83       85.61     12.29 o 
  -6   6   6      704.03      725.33     29.72 o 
  -5   6   6     2238.74     2266.25     81.00 o 
  -4   6   6     3121.91     3158.73     77.68 o 
  -3   6   6     2836.78     2772.45     29.17 o 
  -2   6   6     3034.43     3095.05     49.12 o 
  -1   6   6     5751.10     6137.37     98.04 o 
   0   6   6     5226.64     5433.71     86.81 o 
   1   6   6     5494.28     5340.44    241.10 o 
   2   6   6     6223.53     6355.25    110.56 o 
   3   6   6     2436.12     2641.73    101.02 o 
   4   6   6     3078.56     3166.23     47.56 o 
   5   6   6     2506.16     2566.77     97.05 o 
   6   6   6     1317.93     1337.05     22.59 o 
   7   6   6     1267.63     1369.76     41.32 o 
  -6   7   6      788.47      803.41     32.65 o 
  -5   7   6     1891.77     1851.35     53.60 o 
  -4   7   6     1409.15     1460.47     39.58 o 
  -3   7   6     2970.42     2845.37     67.99 o 
  -2   7   6     5231.74     5231.76    106.08 o 
  -1   7   6     3566.94     3573.68     69.90 o 
   0   7   6     3227.72     3233.65     48.85 o 
   1   7   6     3692.66     3580.48     60.82 o 
   2   7   6     1571.25     1592.06     30.63 o 
   3   7   6     1999.89     2082.66     26.02 o 
   4   7   6     2363.51     2352.60     31.90 o 
   5   7   6     3525.40     3562.09     50.07 o 
   6   7   6     1456.64     1406.31     52.24 o 
  -5   8   6       53.77       86.80     12.78 o 
  -4   8   6      112.29      122.86     12.19 o 
  -3   8   6       60.27       68.68      2.09 o 
  -2   8   6       29.90       29.27      5.38 o 
  -1   8   6       94.06      100.21      5.75 o 
   0   8   6      576.89      581.32      8.79 o 
   1   8   6        3.09        5.48      4.41 o 
   2   8   6       47.79       53.89      8.18 o 
   3   8   6      559.33      579.62     20.93 o 
   4   8   6      726.32      739.19     25.69 o 
   5   8   6      627.98      613.85     11.48 o 
   6   8   6      819.04      814.34     22.52 o 
  -5   9   6      264.40      278.02     30.86 o 
  -4   9   6      202.11      191.33     24.42 o 
  -3   9   6     1406.17     1311.10     16.49 o 
  -2   9   6      681.78      646.88     58.16 o 
  -1   9   6      205.94      198.33     10.13 o 
   0   9   6     1471.11     1452.28     48.55 o 
   1   9   6     1509.16     1467.30     25.24 o 
   2   9   6      143.80      153.39     16.84 o 
   3   9   6        8.42       29.40     11.05 o 
   4   9   6      480.55      474.44     24.84 o 
   5   9   6      305.65      287.59      6.80 o 
   6   9   6       82.26       68.72     10.64 o 
  -4  10   6     1266.81     1319.28     40.08 o 
  -3  10   6     1937.78     1922.98     87.09 o 
  -2  10   6     1814.48     1747.88     44.26 o 
  -1  10   6     1576.64     1603.19     23.09 o 
   0  10   6     5703.88     5682.49     99.26 o 
   1  10   6     3384.26     3299.06     56.27 o 
   2  10   6     1748.83     1718.42     32.10 o 
   3  10   6     2280.95     2244.40     43.37 o 
   4  10   6     1574.02     1583.41     32.78 o 
   5  10   6     1450.89     1477.91     33.75 o 
  -4  11   6      480.74      518.59     36.51 o 
  -3  11   6      817.11      912.74     42.95 o 
  -2  11   6     1753.45     1742.39     60.68 o 
  -1  11   6     2215.46     2111.05     45.89 o 
   0  11   6      995.72      987.36     18.91 o 
   1  11   6     1482.43     1495.14     32.11 o 
   2  11   6     1313.00     1326.89     31.91 o 
   3  11   6      908.46      859.89     22.50 o 
   4  11   6      791.27      810.09     14.82 o 
  -3  12   6       29.90       79.36     12.09 o 
  -2  12   6      229.65      243.26      7.50 o 
  -1  12   6       85.79      100.29      7.26 o 
   0  12   6        1.88        8.60      4.83 o 
   1  12   6       32.61       36.59      6.73 o 
   2  12   6        0.94       15.28      7.28 o 
   3  12   6        8.13       10.36      9.33 o 
   4  12   6      257.86      276.47     17.51 o 
  -2  13   6      577.40      544.52     23.04 o 
  -1  13   6      426.92      386.97     20.11 o 
   0  13   6      401.37      407.12     26.41 o 
   1  13   6      716.41      762.70     19.52 o 
   2  13   6      460.56      483.46     17.34 o 
   1  -9   7       15.25       26.84      9.30 o 
   2  -9   7        3.66        2.41      6.88 o 
  -1  -8   7      947.90     1001.59     33.52 o 
   0  -8   7      972.74      910.26     31.66 o 
   1  -8   7      394.46      396.07     16.60 o 
   2  -8   7     1111.77     1181.68     32.64 o 
   3  -8   7      705.20      725.23     19.66 o 
   4  -8   7      309.21      309.65     18.11 o 
  -2  -7   7     1170.91     1195.72     42.33 o 
  -1  -7   7     3186.85     3222.08     84.22 o 
   0  -7   7     2291.26     2301.80     62.97 o 
   1  -7   7     1371.05     1421.91     36.21 o 
   2  -7   7     1730.68     1755.27     44.44 o 
   3  -7   7     1709.54     1845.92     52.81 o 
   4  -7   7      898.00      959.12     30.52 o 
   5  -7   7     1527.80     1589.52     58.66 o 
  -3  -6   7      440.08      449.80     17.54 o 
  -2  -6   7      935.25      966.11     24.63 o 
  -1  -6   7      182.39      199.42     12.45 o 
   0  -6   7      860.45      946.52     24.08 o 
   1  -6   7      845.78      870.43     68.91 o 
   2  -6   7      497.97      535.94     16.15 o 
   3  -6   7      348.87      374.65     12.87 o 
   4  -6   7      847.44      849.72     18.38 o 
   5  -6   7     1012.39      994.24     29.48 o 
  -4  -5   7      313.43      312.98     15.53 o 
  -3  -5   7      224.36      231.32     10.78 o 
  -2  -5   7       81.34       78.80      9.00 o 
  -1  -5   7      627.76      692.69     34.63 o 
   0  -5   7      247.40      260.18     12.53 o 
   1  -5   7        5.54        2.52      5.53 o 
   2  -5   7      470.03      472.93     14.31 o 
   3  -5   7       19.66       10.11      7.18 o 
   4  -5   7      184.96      167.68     16.20 o 
   5  -5   7        0.22       -2.43      6.34 o 
   6  -5   7        1.30       -5.65      6.59 o 
  -4  -4   7     1331.75     1326.54     22.35 o 
  -3  -4   7     2659.63     2592.79     40.77 o 
  -2  -4   7     1647.45     1649.12     25.51 o 
  -1  -4   7      507.78      526.68     34.68 o 
   0  -4   7     2360.83     2387.38     43.43 o 
   1  -4   7     3827.57     3686.65     71.68 o 
   2  -4   7     1697.80     1709.92     35.12 o 
   3  -4   7     1285.57     1291.88     23.98 o 
   4  -4   7     1734.89     1704.66     29.59 o 
   5  -4   7      677.34      702.94     33.79 o 
   6  -4   7      977.85     1072.26     41.17 o 
  -5  -3   7     1468.81     1464.59     23.02 o 
  -4  -3   7     1146.32     1196.63     21.20 o 
  -3  -3   7     4062.87     4059.70     57.93 o 
  -2  -3   7     2817.31     2793.30     38.55 o 
  -1  -3   7     1782.54     1796.63     37.63 o 
   0  -3   7     7623.39     7444.66    139.54 o 
   1  -3   7     6579.81     6582.50    146.22 o 
   2  -3   7     1589.85     1659.65     45.35 o 
   3  -3   7     3518.44     3539.06     59.21 o 
   4  -3   7     3351.72     3333.91     78.72 o 
   5  -3   7     1753.23       90.86      7.23 o 
   6  -3   7     1480.39     1467.01     65.22 o 
  -5  -2   7      437.78      426.33      9.71 o 
  -4  -2   7      308.85      294.41     17.23 o 
  -3  -2   7      190.36      191.10     10.78 o 
  -2  -2   7      635.23      655.77     12.01 o 
  -1  -2   7      731.25      712.14     26.26 o 
   0  -2   7     1184.69     1193.29     36.51 o 
   1  -2   7     1429.98     1451.05     46.87 o 
   2  -2   7      298.75      241.10     10.00 o 
   3  -2   7      112.84      125.75      8.93 o 
   4  -2   7      572.95      623.32     20.36 o 
   5  -2   7     1059.01     1029.10     40.77 o 
   6  -2   7     1041.07     1043.82     26.57 o 
   7  -2   7      498.19      471.81     11.82 o 
  -5  -1   7      165.91      160.79      7.04 o 
  -4  -1   7      803.96      802.84     12.66 o 
  -3  -1   7     1256.04     1247.32     18.60 o 
  -2  -1   7      430.76      423.57      9.82 o 
  -1  -1   7     1350.07     1351.73     22.51 o 
   0  -1   7      711.84      713.86     19.68 o 
   1  -1   7       87.30       93.95      7.18 o 
   2  -1   7      377.13      372.27     12.01 o 
   3  -1   7      584.26      607.97     21.80 o 
   4  -1   7        4.27        3.27      6.09 o 
   5  -1   7       16.36       21.01      3.04 o 
   6  -1   7       47.42       59.34      4.26 o 
   7  -1   7       68.27       69.23     14.91 o 
  -5   0   7     1978.94     1973.45     25.44 o 
  -4   0   7     3135.71     3051.81     38.94 o 
  -3   0   7     3948.53     4019.63     53.93 o 
  -2   0   7     2742.67     2649.10     35.61 o 
  -1   0   7     1184.75     1159.47     19.01 o 
   0   0   7     4222.92     4400.98     56.02 o 
   1   0   7     3623.63     3465.69     75.25 o 
   2   0   7     5988.10     6136.69    148.97 o 
   3   0   7     2484.79     2572.02     59.45 o 
   4   0   7     1446.57     1444.95     41.79 o 
   5   0   7     3052.37     3058.77     68.40 o 
   6   0   7     2016.04     2070.70     26.03 o 
   7   0   7     1183.06     1234.79     29.12 o 
  -6   1   7     1012.57      981.36     53.11 o 
  -5   1   7     1902.88     1872.68     24.05 o 
  -4   1   7     2297.99     2284.37     29.16 o 
  -3   1   7     4093.96     4032.27     55.11 o 
  -2   1   7     2545.01     2530.20     34.52 o 
  -1   1   7     2096.16     1994.43     23.76 o 
   0   1   7     4848.51     4832.37     62.13 o 
   1   1   7     8197.92     8565.04    217.63 o 
   2   1   7     4847.09     4833.71    111.57 o 
   3   1   7     6229.91     6570.17    161.45 o 
   4   1   7     4199.00     4221.40     52.49 o 
   5   1   7     2572.17     2585.50     42.06 o 
   6   1   7     2377.55     2520.38     38.25 o 
   7   1   7     1579.89     1540.24     62.75 o 
  -6   2   7       17.32       11.84     10.01 o 
  -5   2   7      479.93      473.60     15.04 o 
  -4   2   7      128.85      142.22      6.44 o 
  -3   2   7       11.61       13.30      2.45 o 
  -2   2   7      415.33      408.46      6.83 o 
  -1   2   7      450.33      437.25      6.78 o 
   0   2   7      688.95      669.50     10.10 o 
   1   2   7      305.80      291.43     17.61 o 
   2   2   7      414.50      338.86     12.56 o 
   3   2   7     1512.11     1471.30     52.57 o 
   4   2   7      196.99      197.19      4.01 o 
   5   2   7      295.38      315.91      5.52 o 
   6   2   7     1035.56     1022.21     14.43 o 
   7   2   7      318.92      319.95     14.64 o 
  -6   3   7      431.89      440.91     22.89 o 
  -5   3   7      427.82      443.75     17.63 o 
  -4   3   7      241.80      248.59      5.42 o 
  -3   3   7     2987.13     2975.99     38.84 o 
  -2   3   7     2340.64     2324.25     43.17 o 
  -1   3   7      586.43      563.39      7.77 o 
   0   3   7     2073.80     2166.34     28.68 o 
   1   3   7      767.22      795.40     17.61 o 
   2   3   7        7.40       13.47      4.18 o 
   3   3   7     1086.15     1054.56     21.85 o 
   4   3   7      555.85      493.33     17.69 o 
   5   3   7      124.52      134.36     10.90 o 
   6   3   7       69.05      100.28      7.21 o 
   7   3   7      246.44      250.79     12.38 o 
  -6   4   7     2000.41     1987.28     42.10 o 
  -5   4   7     2416.10     2412.93    103.64 o 
  -4   4   7     2041.32     2107.71     36.65 o 
  -3   4   7     4345.93     4346.56     47.72 o 
  -2   4   7     6669.85     6717.03    115.42 o 
  -1   4   7     3816.83     3797.97     46.45 o 
   0   4   7     5235.54     5302.75     71.51 o 
   1   4   7     3405.91     3473.46     52.13 o 
   2   4   7     3078.16     3012.54     65.44 o 
   3   4   7     3676.83     3623.08     82.83 o 
   4   4   7     3227.79     3273.87     76.99 o 
   5   4   7     2375.56     2420.37     58.31 o 
   6   4   7     3156.78     3056.03     93.93 o 
   7   4   7     1530.18     1519.17     43.45 o 
  -6   5   7      566.22      558.77     26.55 o 
  -5   5   7     2033.44     2030.59     55.34 o 
  -4   5   7     2122.82     1996.96     34.89 o 
  -3   5   7     1994.80     1970.27     26.64 o 
  -2   5   7     3654.42     3679.50     39.29 o 
  -1   5   7     2290.51     2318.85     27.35 o 
   0   5   7     1037.05      988.98     11.27 o 
   1   5   7     3236.53     3274.97     96.90 o 
   2   5   7     4325.91     4284.70     97.20 o 
   3   5   7     3756.81     3714.04     86.60 o 
   4   5   7     3217.43     3214.42     76.84 o 
   5   5   7     3481.34     3410.95     84.32 o 
   6   5   7     1641.41     1646.10     60.79 o 
   7   5   7     1208.24     1255.22     38.39 o 
  -5   6   7       20.06       32.40     18.53 o 
  -4   6   7        9.78       19.57      8.22 o 
  -3   6   7       10.35        9.64      2.06 o 
  -2   6   7      247.50      281.76      5.14 o 
  -1   6   7       84.47      120.34     10.60 o 
   0   6   7      272.10      292.96      7.33 o 
   1   6   7      322.72      362.46     10.40 o 
   2   6   7      517.75      526.37     17.93 o 
   3   6   7      383.99      373.69     16.65 o 
   4   6   7      947.79      983.69     41.56 o 
   5   6   7      299.95      312.80     17.44 o 
   6   6   7       46.63       49.34     11.25 o 
   7   6   7      231.65      246.27     30.22 o 
  -5   7   7      572.38      594.79     24.77 o 
  -4   7   7      679.81      690.80     23.98 o 
  -3   7   7     1027.63      944.05     16.22 o 
  -2   7   7      647.59      658.86     15.72 o 
  -1   7   7     3000.28     3050.76     50.86 o 
   0   7   7     1401.85     1424.38     19.96 o 
   1   7   7      352.58      365.75      6.25 o 
   2   7   7     1077.64     1139.29     35.92 o 
   3   7   7     1034.18     1048.98     63.54 o 
   4   7   7      386.49      378.55      7.41 o 
   5   7   7      664.86      624.66     24.72 o 
   6   7   7      332.78      330.88     19.97 o 
  -5   8   7     1270.33     1219.25     40.33 o 
  -4   8   7     1387.40     1455.36     40.62 o 
  -3   8   7     2062.40     2017.25     45.94 o 
  -2   8   7     5142.33     5082.10    102.63 o 
  -1   8   7     4631.21     4611.41     83.70 o 
   0   8   7     4852.08     4899.71     77.79 o 
   1   8   7     2460.12     2552.14     43.24 o 
   2   8   7     2112.27     2112.50     46.02 o 
   3   8   7     3310.78     3439.23     44.13 o 
   4   8   7     2398.10     2517.48     63.92 o 
   5   8   7     1970.17     2019.38     91.55 o 
   6   8   7     1772.56     1751.77     54.15 o 
  -5   9   7      654.70      654.63     43.25 o 
  -4   9   7      673.00      655.58     36.66 o 
  -3   9   7     1262.23     1202.12     22.47 o 
  -2   9   7     1629.46     1545.96     25.00 o 
  -1   9   7     1013.22     1012.08     30.76 o 
   0   9   7     1571.75     1635.60     20.40 o 
   1   9   7     1353.72     1352.08     28.82 o 
   2   9   7      838.01      821.99     17.76 o 
   3   9   7     1717.56     1718.23     33.25 o 
   4   9   7     2169.16     2201.30     48.52 o 
   5   9   7      871.25      918.22     23.59 o 
  -4  10   7        0.70        1.59      7.48 o 
  -3  10   7        0.38        8.92      7.33 o 
  -2  10   7       25.87       64.59     17.34 o 
  -1  10   7        0.21        3.16      4.04 o 
   0  10   7      127.63      128.63      7.41 o 
   1  10   7       73.45       91.49     19.97 o 
   2  10   7       61.26       72.77      7.56 o 
   3  10   7      304.23      269.35     12.98 o 
   4  10   7      158.87      156.47      8.73 o 
   5  10   7       53.03       49.94     12.11 o 
  -4  11   7      378.65      412.38     32.94 o 
  -3  11   7      494.01      524.89     32.35 o 
  -2  11   7      765.99      727.69     17.07 o 
  -1  11   7      712.69      719.18     20.55 o 
   0  11   7     1013.84     1031.51     15.05 o 
   1  11   7      999.08     1009.18     20.59 o 
   2  11   7      365.58      363.58     24.30 o 
   3  11   7     1168.82     1157.01     26.76 o 
   4  11   7      628.58      611.33     24.09 o 
  -3  12   7      971.07     1040.51     32.75 o 
  -2  12   7     2421.74     2324.91    163.24 o 
  -1  12   7     1732.27     1736.09     43.69 o 
   0  12   7     1353.52     1368.64     19.72 o 
   1  12   7     2054.60     1987.52     41.17 o 
   2  12   7     1682.50     1692.69     34.52 o 
   3  12   7     1298.52     1290.07     35.88 o 
  -2  13   7      602.65      564.69     28.98 o 
  -1  13   7      384.19      385.56     10.14 o 
   0  13   7      456.86      456.91     23.63 o 
   1  13   7      722.78      716.13     22.52 o 
   2  13   7      452.89      470.97     16.65 o 
   0  -8   8      492.22      484.07     25.04 o 
   1  -8   8      279.76      314.90     16.34 o 
   2  -8   8      285.58      319.16     15.80 o 
  -1  -7   8      216.10      206.80     14.50 o 
   0  -7   8      186.21      207.90     14.01 o 
   1  -7   8       42.80       35.39      8.95 o 
   2  -7   8      229.23      240.78     13.59 o 
   3  -7   8       92.24      103.93     12.48 o 
   4  -7   8        0.84        2.28      6.58 o 
  -2  -6   8      752.87      791.36     20.15 o 
  -1  -6   8     1851.23     1835.77     39.69 o 
   0  -6   8     2663.22     2713.92     60.74 o 
   1  -6   8      993.37     1008.14     45.18 o 
   2  -6   8     1212.15     1260.71     32.62 o 
   3  -6   8     1467.56     1531.97     89.10 o 
   4  -6   8      563.56      588.86     16.41 o 
   5  -6   8      778.30      806.18     27.89 o 
  -3  -5   8     1128.89     1168.24     24.31 o 
  -2  -5   8     1708.57     1712.79     31.03 o 
  -1  -5   8     2000.98     1981.85     51.30 o 
   0  -5   8     2778.16     2822.71     72.08 o 
   1  -5   8     1431.14     1472.75     30.75 o 
   2  -5   8     1763.08     1792.40     35.36 o 
   3  -5   8     2708.23     2761.63     55.75 o 
   4  -5   8     1345.67     1375.49     33.94 o 
   5  -5   8      999.60     1063.45     32.45 o 
  -4  -4   8       29.24       25.59      5.89 o 
  -3  -4   8       67.68       86.89      7.07 o 
  -2  -4   8      273.06      261.25      9.61 o 
  -1  -4   8      420.49      430.13     15.11 o 
   0  -4   8      148.46      135.69     18.03 o 
   1  -4   8      431.91      447.71     41.42 o 
   2  -4   8      135.81      143.19     12.48 o 
   3  -4   8      936.78      940.06     28.68 o 
   4  -4   8      840.13      783.56     17.87 o 
   5  -4   8      201.06      227.34     14.71 o 
   6  -4   8      357.79      399.40     17.93 o 
  -4  -3   8      644.15      659.46     19.28 o 
  -3  -3   8      685.68      704.38     34.97 o 
  -2  -3   8      374.60      366.42     11.42 o 
  -1  -3   8      320.66      299.13     13.90 o 
   0  -3   8      145.56      128.92      9.21 o 
   1  -3   8      480.29      472.23     14.46 o 
   2  -3   8      275.96      291.20     11.20 o 
   3  -3   8      240.43      247.83     10.29 o 
   4  -3   8      195.77      189.40     14.42 o 
   5  -3   8      291.89      304.78     25.81 o 
   6  -3   8      292.54      294.94     12.58 o 
  -4  -2   8     1438.31     1434.51     23.73 o 
  -3  -2   8     1381.76     1395.68     22.95 o 
  -2  -2   8     2013.95     2012.03     30.13 o 
  -1  -2   8     2680.31     2741.83     42.68 o 
   0  -2   8     4540.02     4497.73     79.15 o 
   1  -2   8     2281.91     2223.00     40.21 o 
   2  -2   8     2449.38     2533.33     43.82 o 
   3  -2   8     3931.11     3853.42     65.48 o 
   4  -2   8     2554.79     2424.34     59.50 o 
   5  -2   8     2318.76     2425.48     80.16 o 
   6  -2   8     1487.69     1530.95     61.38 o 
  -5  -1   8     1369.70     1346.09     22.06 o 
  -4  -1   8     1415.68     1370.91     19.54 o 
  -3  -1   8     1344.74     1371.87     24.41 o 
  -2  -1   8     2285.14     2270.34     32.20 o 
  -1  -1   8     3174.84     3062.23     43.29 o 
   0  -1   8     3861.64     3862.98     66.28 o 
   1  -1   8     3400.14     3475.40     66.21 o 
   2  -1   8     3129.96     3105.68     57.70 o 
   3  -1   8     2996.12     3097.15     95.32 o 
   4  -1   8     3092.07     3195.59     77.43 o 
   5  -1   8     1844.15     1895.14     29.47 o 
   6  -1   8     1431.46     1459.21     23.80 o 
   7  -1   8      804.62      785.00     25.76 o 
  -5   0   8       71.24       84.81      7.62 o 
  -4   0   8       34.26       32.59      4.37 o 
  -3   0   8       47.66       49.57      4.86 o 
  -2   0   8      335.19      363.84     10.01 o 
  -1   0   8       77.12       93.41      8.09 o 
   0   0   8       36.27       53.46      4.20 o 
   1   0   8     1133.66     1102.45     25.64 o 
   2   0   8       90.81      113.05     12.63 o 
   3   0   8      329.50      354.27     17.24 o 
   4   0   8     1400.34     1364.16     48.85 o 
   5   0   8      400.91      381.54      6.67 o 
   6   0   8        5.90        8.08      3.45 o 
   7   0   8      278.99      286.09     10.25 o 
  -5   1   8      919.75      904.06     17.57 o 
  -4   1   8     1615.06     1544.33     22.47 o 
  -3   1   8     1971.07     1959.39     27.79 o 
  -2   1   8      445.22      425.46      9.84 o 
  -1   1   8     1153.07     1101.16     16.25 o 
   0   1   8     1947.31     1984.89     32.79 o 
   1   1   8       36.73       37.27      3.26 o 
   2   1   8      389.33      422.68     30.12 o 
   3   1   8      969.33      965.50     28.59 o 
   4   1   8       23.96       30.26      2.03 o 
   5   1   8      911.80      888.26     22.02 o 
   6   1   8      948.40      965.37     12.80 o 
   7   1   8      142.90      135.40     10.17 o 
  -5   2   8     1602.19     1501.09     43.15 o 
  -4   2   8     2170.18     2140.16     27.02 o 
  -3   2   8     3592.42     3522.43     45.45 o 
  -2   2   8     3014.23     2996.59     43.43 o 
  -1   2   8     2720.55     2746.46     33.30 o 
   0   2   8     5025.04     5273.64     83.49 o 
   1   2   8     4604.21     4798.69     72.60 o 
   2   2   8     1499.07     1462.04     34.41 o 
   3   2   8     5753.46     5774.94    165.19 o 
   4   2   8     6899.57     6600.67    226.15 o 
   5   2   8     2745.62     2687.96     55.75 o 
   6   2   8     2276.83     2258.31     39.28 o 
   7   2   8     1592.34     1595.97     33.80 o 
  -5   3   8     1210.69     1161.19     35.82 o 
  -4   3   8      868.42      856.54     15.57 o 
  -3   3   8     1250.16     1241.34     19.06 o 
  -2   3   8     4066.22     4068.13     89.79 o 
  -1   3   8     1374.97     1407.80     23.23 o 
   0   3   8     4414.84     4656.70     73.57 o 
   1   3   8     4860.66     4874.02     74.41 o 
   2   3   8     1267.69     1181.30     34.36 o 
   3   3   8     3187.93     3226.09     53.02 o 
   4   3   8     4586.57     4586.61     78.73 o 
   5   3   8     1359.73     1345.38     33.63 o 
   6   3   8     1371.26     1385.63     33.44 o 
   7   3   8     1189.25     1155.95     24.10 o 
  -5   4   8       26.85       35.45      7.56 o 
  -4   4   8        0.15        6.90      4.16 o 
  -3   4   8      102.19      104.42      5.71 o 
  -2   4   8       29.00       27.20      4.23 o 
  -1   4   8       12.58       15.14      2.64 o 
   0   4   8      138.36      160.84      4.54 o 
   1   4   8      133.32      170.69      7.30 o 
   2   4   8       92.12       90.66      6.36 o 
   3   4   8       81.59       89.66      7.04 o 
   4   4   8      363.38      397.32     16.50 o 
   6   4   8       61.72       90.15      7.86 o 
   7   4   8      118.48      131.04     11.64 o 
  -5   5   8     1342.81     1319.89     56.48 o 
  -4   5   8      630.44      692.82     17.35 o 
  -3   5   8     1536.23     1531.10     16.54 o 
  -2   5   8     2089.81     2074.79     25.23 o 
  -1   5   8      963.40      997.76     11.10 o 
   0   5   8     1840.63     1855.28     21.23 o 
   1   5   8     2617.64     2601.34     40.42 o 
   2   5   8      667.29      694.42     20.56 o 
   3   5   8      370.70      387.46     26.06 o 
   4   5   8      779.98      827.63     36.81 o 
   5   5   8      612.34      641.26     36.02 o 
   6   5   8      745.73      741.18     26.80 o 
   7   5   8      435.34      396.97     21.40 o 
  -5   6   8     1256.17     1287.47     40.62 o 
  -4   6   8     1921.01     1918.28     50.33 o 
  -3   6   8     3625.81     3588.27     58.54 o 
  -2   6   8     3343.05     3338.69     53.71 o 
  -1   6   8     2108.63     2080.40     24.19 o 
   0   6   8     3620.52     3710.46     45.40 o 
   1   6   8     5547.34     6132.57    483.89 o 
   2   6   8     2929.97     2947.09     68.17 o 
   3   6   8     3937.55     4091.39     98.83 o 
   4   6   8     3629.77     3514.83     86.25 o 
   5   6   8     3224.22     3223.98    101.66 o 
   6   6   8     1785.14     1826.13     69.90 o 
  -5   7   8      440.77      426.60     22.29 o 
  -4   7   8      703.55      688.67     24.52 o 
  -3   7   8      397.33      374.20      6.41 o 
  -2   7   8     1461.95     1461.49     20.26 o 
  -1   7   8     2100.93     2085.00     24.29 o 
   0   7   8     1555.27     1566.54     21.92 o 
   1   7   8     1806.40     1844.07     41.71 o 
   2   7   8     2426.24     2539.57     74.51 o 
   3   7   8     1437.87     1395.67     37.55 o 
   4   7   8     1820.60     1878.15     49.34 o 
   5   7   8     1102.06     1072.86     50.28 o 
   6   7   8     1218.62     1220.05     57.52 o 
  -5   8   8        6.45        5.55      9.12 o 
  -4   8   8       43.00       80.40     11.10 o 
  -3   8   8      308.97      280.24      5.46 o 
  -2   8   8        5.28       12.57      3.62 o 
  -1   8   8       17.28       23.30      3.34 o 
   0   8   8       68.72       84.07     12.11 o 
   1   8   8      135.74      150.50     10.73 o 
   2   8   8       55.97       59.83      1.89 o 
   3   8   8       57.42       57.72     10.40 o 
   4   8   8       14.21       23.58      9.76 o 
   5   8   8       44.97       59.10     21.05 o 
   6   8   8       78.30       65.30     14.07 o 
  -3   9   8     1069.02     1016.35     61.96 o 
  -2   9   8     1840.03     1778.56     40.29 o 
  -1   9   8      633.65      646.10     11.29 o 
   0   9   8     1729.24     1737.88     25.65 o 
   1   9   8     1692.16     1737.50     27.69 o 
   2   9   8     1016.53     1037.87     28.41 o 
   3   9   8     1761.26     1949.72     77.18 o 
   4   9   8      939.47      932.26     32.65 o 
   5   9   8      361.49      375.87     22.34 o 
  -4  10   8     1055.79     1020.10     33.74 o 
  -3  10   8     2095.09     2106.68     54.15 o 
  -2  10   8     1808.03     1818.22     28.16 o 
  -1  10   8     1121.35     1085.69     19.84 o 
   0  10   8     1619.51     1607.82     26.60 o 
   1  10   8     3872.85     3851.09     97.87 o 
   2  10   8     2302.35     2355.76     44.16 o 
   3  10   8     2293.67     2352.42    119.25 o 
   4  10   8     1907.66     1957.73     40.81 o 
   5  10   8     1029.73      934.42     76.12 o 
  -3  11   8      135.72      176.56     21.90 o 
  -2  11   8      261.56      270.57      9.79 o 
  -1  11   8      423.56      406.65     11.47 o 
   0  11   8      491.91      489.80     17.59 o 
   1  11   8      839.81      849.27     14.06 o 
   2  11   8     1084.17     1101.60     40.90 o 
   3  11   8      787.85      839.79     34.63 o 
   4  11   8      695.40      707.63     22.49 o 
  -2  12   8      199.64      194.35     15.13 o 
  -1  12   8        0.73        3.73      4.61 o 
   0  12   8        0.57        5.22      3.28 o 
   1  12   8        1.13        7.75      5.19 o 
   2  12   8       25.05       23.33     10.63 o 
   3  12   8      149.14      123.90     14.47 o 
  -1  13   8      935.02      908.74     18.44 o 
   0  13   8      603.85      593.39     11.45 o 
   1  13   8      437.20      438.95     10.92 o 
   2  13   8     1348.53     1353.57     30.76 o 
   0  -7   9     1780.52     1820.27     50.33 o 
   1  -7   9     1511.69     1518.70     37.12 o 
   2  -7   9     1150.22     1205.24     36.88 o 
  -1  -6   9      217.82      224.69     37.80 o 
   0  -6   9       83.48      110.21     11.79 o 
   1  -6   9      506.01      520.25     35.57 o 
   2  -6   9      129.25      121.70     11.46 o 
   3  -6   9       44.53       40.04      8.49 o 
   4  -6   9      164.04      179.91     20.49 o 
  -2  -5   9      207.76      209.75     13.36 o 
  -1  -5   9      319.16      305.59     14.60 o 
   0  -5   9      797.01      819.38     27.44 o 
   1  -5   9      349.18      372.05     28.68 o 
   2  -5   9      294.40      285.76     13.66 o 
   3  -5   9      666.12      656.49     22.51 o 
   4  -5   9      357.01      380.38     13.99 o 
   5  -5   9      108.05      141.49     14.66 o 
  -3  -4   9     1499.56     1509.81     29.81 o 
  -2  -4   9     2050.33     2081.82     34.97 o 
  -1  -4   9     1486.18     1482.93     33.79 o 
   0  -4   9     1261.88     1342.36     44.61 o 
   1  -4   9     2050.83     2120.58     41.16 o 
   2  -4   9     2087.22     2018.50     39.46 o 
   3  -4   9     2490.09     2491.33     55.31 o 
   4  -4   9     1572.48     1630.24     47.56 o 
   5  -4   9      955.44      995.72     33.49 o 
  -3  -3   9     1267.36     1274.61     34.37 o 
  -2  -3   9     1525.82     1501.97     24.15 o 
  -1  -3   9      821.22      842.49     17.10 o 
   0  -3   9     1355.35     1419.10     29.27 o 
   1  -3   9     2778.59     2806.95     51.34 o 
   2  -3   9     1998.14     1906.05     56.43 o 
   3  -3   9     2307.13     2341.47     55.89 o 
   4  -3   9     2184.80     2251.44     60.74 o 
   5  -3   9      793.56      812.47     28.04 o 
   6  -3   9     1132.28     1235.95     36.71 o 
  -4  -2   9       13.07       11.61      5.39 o 
  -3  -2   9       47.53       51.33      6.46 o 
  -2  -2   9      151.36      141.14      7.02 o 
  -1  -2   9       15.70       18.90      5.24 o 
   0  -2   9      683.75      693.63     20.16 o 
   1  -2   9      143.77      126.18      9.16 o 
   2  -2   9      185.23      163.56      9.52 o 
   3  -2   9      549.05      475.32     19.12 o 
   4  -2   9       14.84       15.06      9.26 o 
   5  -2   9       21.70       -0.84     12.24 o 
   6  -2   9      140.32      131.54     10.05 o 
  -4  -1   9      442.08      410.77      9.63 o 
  -3  -1   9      777.87      770.25     14.64 o 
  -2  -1   9     1592.95     1547.14     26.05 o 
  -1  -1   9      679.38      694.15     12.15 o 
   0  -1   9     1314.99     1344.08     19.18 o 
   1  -1   9      506.17      494.93     17.66 o 
   2  -1   9      643.38      642.98     32.94 o 
   3  -1   9     1109.59     1161.59     34.68 o 
   4  -1   9     1145.14     1120.47     49.10 o 
   5  -1   9      988.45      980.42     16.46 o 
   6  -1   9      324.94      320.86      8.72 o 
  -4   0   9     1971.97     1985.55     27.17 o 
  -3   0   9     2810.78     2773.24     46.42 o 
  -2   0   9     2377.77     2325.88     32.58 o 
  -1   0   9     4298.20     4219.08     56.62 o 
   0   0   9     2983.59     3045.89     41.95 o 
   1   0   9     2193.24     2288.59     44.83 o 
   2   0   9     4235.67     4294.86    132.42 o 
   3   0   9     6281.88     6318.85    163.98 o 
   4   0   9     1999.36     2148.94     54.15 o 
   5   0   9     1332.71     1366.48     22.43 o 
   6   0   9     2085.34     2095.31     95.96 o 
  -5   1   9      562.95      526.32     37.55 o 
  -4   1   9     1256.03     1228.48     17.92 o 
  -3   1   9     1141.65     1104.82     16.72 o 
  -2   1   9     2576.54     2493.71     33.57 o 
  -1   1   9     1841.62     1857.73     25.52 o 
   0   1   9      609.12      593.51      9.68 o 
   1   1   9     1373.07     1333.70     20.20 o 
   2   1   9     3223.28     3272.38     81.10 o 
   3   1   9     2902.12     2989.15     93.14 o 
   4   1   9     1448.11     1411.50     35.20 o 
   5   1   9     1177.91     1153.74     14.90 o 
   6   1   9     1253.59     1241.30     35.94 o 
   7   1   9      993.92     1011.97     25.46 o 
  -5   2   9       59.89       59.80     11.84 o 
  -4   2   9        0.31        3.76      2.84 o 
  -3   2   9      105.10       97.58      6.05 o 
  -2   2   9       31.71       29.77      4.37 o 
  -1   2   9       16.80       18.49      3.31 o 
   0   2   9       93.04      122.02      7.73 o 
   1   2   9      133.24      128.52      9.66 o 
   2   2   9      172.66      171.17     14.57 o 
   3   2   9       13.17       15.38      2.11 o 
   4   2   9      266.07      255.81     12.42 o 
   5   2   9        3.24        2.71      2.67 o 
   6   2   9        7.90       25.45      6.89 o 
   7   2   9      177.37      169.60      9.80 o 
  -5   3   9      737.91      737.37     27.54 o 
  -4   3   9      829.50      799.47     39.95 o 
  -3   3   9      754.21      695.17     13.26 o 
  -2   3   9     2025.97     2087.21     38.02 o 
  -1   3   9     1756.49     1741.72     26.41 o 
   0   3   9     1596.01     1558.22     22.77 o 
   1   3   9     1090.57     1131.48     15.53 o 
   2   3   9      968.42      985.08     58.11 o 
   3   3   9     1831.49     1886.63     32.94 o 
   4   3   9     2269.30     2251.85     43.45 o 
   5   3   9      742.65      717.02     23.16 o 
   6   3   9      902.28      920.23     20.46 o 
   7   3   9      473.04      481.18     15.34 o 
  -5   4   9     1259.77     1215.98     38.54 o 
  -4   4   9     1439.55     1406.19     71.07 o 
  -3   4   9     1776.67     1768.25     29.53 o 
  -2   4   9     3095.85     3103.53     47.54 o 
  -1   4   9     4171.57     4153.86     68.08 o 
   0   4   9     5182.93     5412.36     86.84 o 
   1   4   9     5546.94     5779.94     78.67 o 
   2   4   9     3650.42     3688.46     66.67 o 
   3   4   9     5527.54     5436.07    126.26 o 
   4   4   9     3505.61     3479.66     64.74 o 
   5   4   9     1379.75     1439.65     31.73 o 
   6   4   9     1682.95     1720.63     33.23 o 
  -5   5   9       98.85      100.29      9.61 o 
  -4   5   9      536.01      549.68     15.12 o 
  -3   5   9     1659.52     1602.43     17.69 o 
  -2   5   9      903.90      907.71     12.51 o 
  -1   5   9     1384.20     1346.53     15.57 o 
   0   5   9     1356.88     1368.48     24.03 o 
   1   5   9     1824.27     1828.67     30.00 o 
   2   5   9     1411.02     1391.23     24.89 o 
   3   5   9     1087.91     1022.24     20.72 o 
   4   5   9     1195.56     1228.52     33.84 o 
   5   5   9      643.09      626.69     23.68 o 
   6   5   9      641.59      625.48     17.54 o 
  -5   6   9      220.85      220.36     17.44 o 
  -4   6   9      225.37      246.02     15.61 o 
  -3   6   9      104.30      108.54      9.61 o 
  -2   6   9        1.13        4.73      2.20 o 
  -1   6   9      208.65      212.95      6.21 o 
   0   6   9       24.42       21.89      6.66 o 
   1   6   9        3.22       11.49      5.38 o 
   2   6   9      104.44      105.18      9.86 o 
   3   6   9      205.21      201.28     13.13 o 
   4   6   9      102.69      108.49     12.09 o 
   5   6   9       21.43       15.75      9.36 o 
   6   6   9       18.40       20.41     10.55 o 
  -4   7   9     1988.65     1993.03     54.50 o 
  -3   7   9     1103.80     1121.86     30.58 o 
  -2   7   9      933.48      937.11     11.69 o 
  -1   7   9     1505.90     1522.71     18.15 o 
   0   7   9     2006.29     2046.72     24.32 o 
   1   7   9      951.47      948.59     18.55 o 
   2   7   9     1968.87     1958.70     47.06 o 
   3   7   9     2753.24     2828.74     70.00 o 
   4   7   9     1133.61     1070.43     33.99 o 
   5   7   9     1086.41     1106.70     36.07 o 
   6   7   9     1185.31     1163.57     40.38 o 
  -4   8   9     1138.43     1140.93     34.83 o 
  -3   8   9      935.05      914.47     11.43 o 
  -2   8   9     1595.18     1553.71     43.31 o 
  -1   8   9     2691.62     2696.38     36.83 o 
   0   8   9     3107.49     3161.73     47.10 o 
   1   8   9     4178.92     4229.35    115.33 o 
   2   8   9     3251.62     3227.59     78.32 o 
   3   8   9     2378.06     2391.29     77.93 o 
   4   8   9     3205.73     3165.72     84.76 o 
   5   8   9     1522.58     1471.47     45.97 o 
   6   8   9     1224.84     1199.29     41.86 o 
  -4   9   9       76.59       76.84     19.87 o 
  -3   9   9      234.53      247.66     13.87 o 
  -2   9   9      478.21      452.56      8.70 o 
  -1   9   9      348.38      336.96      9.22 o 
   0   9   9      605.86      630.57     19.62 o 
   1   9   9     2042.15     2007.57     28.98 o 
   2   9   9      511.86      544.74     17.86 o 
   3   9   9      367.00      412.38     32.00 o 
   4   9   9      698.73      664.59     27.25 o 
   5   9   9      430.96      426.30     23.73 o 
  -3  10   9      120.39      124.35     11.59 o 
  -2  10   9      268.74      273.86      6.98 o 
  -1  10   9       23.50       18.03      4.46 o 
   0  10   9       12.32       17.85      3.46 o 
   1  10   9      431.39      443.86      9.13 o 
   2  10   9       27.16       27.49      3.86 o 
   3  10   9       89.91       91.01     13.23 o 
   4  10   9       28.22       24.92     11.54 o 
   5  10   9        6.04       -1.24      9.91 o 
  -3  11   9     1451.76     1389.82     39.34 o 
  -2  11   9     1161.16     1172.48     21.02 o 
  -1  11   9      448.82      451.99     10.05 o 
   0  11   9     1197.67     1158.33     21.97 o 
   1  11   9     2338.00     2282.07     42.09 o 
   2  11   9      962.08      890.82     76.00 o 
   3  11   9      773.18      803.26     30.17 o 
   4  11   9     1693.41     1665.22     54.54 o 
  -2  12   9      756.63      648.09     27.59 o 
  -1  12   9     1125.33     1084.26     33.69 o 
   0  12   9     1485.29     1385.68     29.08 o 
   1  12   9     1279.58     1286.27     21.87 o 
   2  12   9     1172.31     1153.31     37.16 o 
   3  12   9     1123.88     1112.23     27.88 o 
   0  13   9      117.15      100.48     13.45 o 
   1  13   9      273.55      293.55     25.91 o 
   1  -6  10      938.42      906.08     26.65 o 
   2  -6  10     1471.71     1492.15     51.57 o 
  -1  -5  10     1662.58     1732.07     36.39 o 
   0  -5  10      596.48      624.66     28.78 o 
   1  -5  10     1199.79     1193.49     41.22 o 
   2  -5  10     1520.64     1474.19     45.53 o 
   3  -5  10      935.68      965.26     33.84 o 
   4  -5  10      776.03      786.22     29.53 o 
  -2  -4  10        4.91       14.88      5.88 o 
  -1  -4  10        0.78        5.61      5.64 o 
   0  -4  10        4.71        7.32      9.00 o 
   1  -4  10        6.80       11.29      7.40 o 
   2  -4  10       15.21       14.47      8.69 o 
   3  -4  10        2.97        0.40      5.68 o 
   4  -4  10        8.36       26.80     20.76 o 
  -3  -3  10      544.44      556.15     13.83 o 
  -2  -3  10     1435.71     1481.14     24.64 o 
  -1  -3  10     1115.95     1125.18     20.08 o 
   0  -3  10      561.65      531.00     20.03 o 
   1  -3  10      803.10      781.87     20.85 o 
   2  -3  10     1030.21      991.49     55.78 o 
   3  -3  10      552.32      565.70     38.74 o 
   4  -3  10      440.13      477.62     23.78 o 
   5  -3  10      400.69      392.61     22.00 o 
  -3  -2  10     1682.92     1689.74     28.98 o 
  -2  -2  10     1797.45     1831.55     30.32 o 
  -1  -2  10     1764.18     1769.93     26.85 o 
   0  -2  10     2235.13     2123.34     60.54 o 
   1  -2  10     3070.82     2962.82     89.35 o 
   2  -2  10     1946.31     1948.59     42.48 o 
   3  -2  10     1451.58     1557.02     47.41 o 
   4  -2  10     2339.35     2458.57     67.52 o 
   5  -2  10     1529.93     1576.29     47.11 o 
  -3  -1  10     1047.10     1024.79     21.67 o 
  -2  -1  10      445.53      438.36     10.16 o 
  -1  -1  10      704.84      715.95     17.69 o 
   0  -1  10     2059.60     1953.30     29.45 o 
   1  -1  10     1869.27     1854.43     34.86 o 
   2  -1  10      847.17      908.43     20.82 o 
   3  -1  10     1272.44     1182.84     56.08 o 
   4  -1  10     1094.04     1167.23     36.76 o 
   5  -1  10      957.65     1027.25     20.76 o 
   6  -1  10      746.19      689.38     37.60 o 
  -4   0  10       58.82       68.14      6.66 o 
  -3   0  10       41.12       36.03      4.53 o 
  -2   0  10        1.38        7.17      3.69 o 
  -1   0  10        2.04        4.28      3.45 o 
   0   0  10      120.89      144.84      6.07 o 
   1   0  10       13.51       21.05      3.45 o 
   2   0  10       47.35       87.98     12.53 o 
   3   0  10      247.48      265.14     17.34 o 
   4   0  10       29.39       36.76     11.10 o 
   5   0  10       13.51       14.61      2.65 o 
   6   0  10        0.14        3.05      5.36 o 
  -4   1  10     1396.69     1370.57     19.69 o 
  -3   1  10     1123.22     1084.95     16.20 o 
  -2   1  10      992.68     1005.45     15.06 o 
  -1   1  10     2015.50     2039.98     48.10 o 
   0   1  10     1653.87     1660.49     21.64 o 
   1   1  10     2287.47     2312.48     38.10 o 
   2   1  10     2771.81     2721.55     40.65 o 
   3   1  10     1854.03     1847.14     49.44 o 
   4   1  10      494.34      549.14     10.06 o 
   5   1  10      395.35      412.97     22.54 o 
   6   1  10      829.45      825.49     23.42 o 
  -4   2  10     1704.64     1692.25     27.39 o 
  -3   2  10     1571.18     1597.22     22.49 o 
  -2   2  10     3340.04     3287.73     43.32 o 
  -1   2  10     2891.60     2886.89     45.98 o 
   0   2  10     3412.58     3503.24     54.63 o 
   1   2  10     4893.67     4927.90     81.71 o 
   2   2  10     3813.09     3802.14     58.72 o 
   3   2  10     1313.27     1236.35    137.67 o 
   4   2  10     1842.28     1932.19     35.67 o 
   5   2  10     2193.06     2211.53    115.33 o 
   6   2  10     1729.59     1765.16     45.75 o 
  -4   3  10      452.73      454.36     18.06 o 
  -3   3  10      611.59      594.63     12.82 o 
  -2   3  10       74.97       81.66     18.75 o 
  -1   3  10     1282.84     1278.72     23.46 o 
   0   3  10     2030.48     2060.29     30.72 o 
   1   3  10     1428.61     1448.40     20.45 o 
   2   3  10      500.84      477.32     18.97 o 
   3   3  10      561.83      539.81     14.48 o 
   4   3  10      832.82      812.08     29.65 o 
   5   3  10      712.00      663.20     17.32 o 
   6   3  10      984.82      998.03     54.45 o 
  -4   4  10      128.15      158.68     21.65 o 
  -3   4  10      131.58      139.19      6.34 o 
  -2   4  10      379.04      407.59     17.91 o 
  -1   4  10        2.24        7.70      3.28 o 
   0   4  10       66.65       61.62      5.45 o 
   1   4  10      845.65      826.68     14.68 o 
   2   4  10      242.16      237.18     18.21 o 
   3   4  10        9.98       10.31      5.32 o 
   4   4  10      380.66      381.38     15.38 o 
   5   4  10       33.86       35.61      7.02 o 
   6   4  10       60.89       71.47     14.63 o 
  -4   5  10     1412.53     1335.28     51.97 o 
  -3   5  10     1219.47     1240.14     18.10 o 
  -2   5  10     1055.37     1093.88     14.31 o 
  -1   5  10     1232.27     1263.30     16.57 o 
   0   5  10     1996.37     2049.27     24.91 o 
   1   5  10     3976.81     3927.80     80.01 o 
   2   5  10     3068.83     2994.44     63.59 o 
   3   5  10     2756.08     2747.35     47.95 o 
   4   5  10     1381.76     1376.50     31.03 o 
   5   5  10      803.13      867.62     24.17 o 
   6   5  10      760.23      759.02     23.94 o 
  -4   6  10     1344.31     1361.19     41.71 o 
  -3   6  10     1822.27     1778.96     23.14 o 
  -2   6  10     1831.92     1854.45     27.13 o 
  -1   6  10     2910.93     2907.35     38.03 o 
   0   6  10     3482.80     3421.32     55.26 o 
   1   6  10     2777.60     2723.85     44.52 o 
   2   6  10     4412.45     4447.44     82.85 o 
   3   6  10     2497.96     2499.55     49.19 o 
   4   6  10     1272.04     1329.46     27.07 o 
   5   6  10     1215.82     1218.40     43.65 o 
   6   6  10     1737.75     1662.37     35.89 o 
  -4   7  10       93.38       87.84     11.84 o 
  -3   7  10      122.39      132.22      4.58 o 
  -2   7  10      178.22      179.99      5.22 o 
  -1   7  10      465.90      463.57     19.40 o 
   0   7  10      588.73      579.98     12.07 o 
   1   7  10      638.27      626.01     13.78 o 
   2   7  10      364.13      389.89     16.05 o 
   3   7  10      255.21      278.12     15.90 o 
   4   7  10      396.82      395.78     19.87 o 
   5   7  10      559.61      541.78     25.02 o 
   6   7  10      390.45      370.37     23.19 o 
  -4   8  10      340.49      359.32     18.73 o 
  -3   8  10      350.78      378.20     16.10 o 
  -2   8  10      394.33      393.40      9.84 o 
  -1   8  10      201.72      231.82      6.17 o 
   0   8  10      219.52      232.55      5.21 o 
   1   8  10       64.29       80.06     11.84 o 
   2   8  10      103.74      108.10     10.90 o 
   3   8  10      274.34      224.52     15.90 o 
   4   8  10       67.40       68.86     21.35 o 
   5   8  10       67.54      100.72     14.61 o 
  -3   9  10     1097.27     1090.89     31.41 o 
  -2   9  10      741.57      767.05     10.74 o 
  -1   9  10     2139.47     2104.48     51.15 o 
   0   9  10     1724.91     1758.26     25.22 o 
   1   9  10     1718.36     1791.31     29.93 o 
   2   9  10     1800.88     1696.13     60.89 o 
   3   9  10     2121.90     2025.43     55.68 o 
   4   9  10     1687.30     1726.65     70.15 o 
   5   9  10      923.98      980.86     36.41 o 
  -3  10  10      941.73      988.39     29.68 o 
  -2  10  10     1152.96     1115.49     22.76 o 
  -1  10  10     1597.16     1536.28     44.96 o 
   0  10  10     1597.62     1553.00     23.93 o 
   1  10  10     1238.40     1285.38     21.34 o 
   2  10  10     1882.84     1885.98     50.48 o 
   3  10  10     1876.35     1835.05     52.12 o 
   4  10  10     1227.76     1184.48     40.23 o 
  -2  11  10       61.07       52.96      5.72 o 
  -1  11  10       75.48       82.33      4.40 o 
   0  11  10      158.40      174.11      8.16 o 
   1  11  10       16.29       27.32      3.26 o 
   2  11  10      155.20      149.91     13.77 o 
   3  11  10      178.40      203.81     17.24 o 
  -1  12  10      587.10      563.36     14.57 o 
   0  12  10      334.77      305.46     11.00 o 
   1  12  10      100.49      132.27     12.63 o 
   2  12  10      296.16      261.13     18.18 o 
   0  -4  11     1128.97     1144.94     34.15 o 
   1  -4  11     1175.14     1242.85     31.41 o 
   2  -4  11     1768.27     1806.73     44.61 o 
   3  -4  11     1196.26     1232.80     37.40 o 
  -1  -3  11      941.72      982.79     19.37 o 
   0  -3  11      854.66      915.07     19.80 o 
   1  -3  11       81.33      104.30     10.80 o 
   2  -3  11      514.15      519.55     18.07 o 
   3  -3  11      919.46      885.77     23.56 o 
   4  -3  11      284.22      288.53     22.39 o 
  -2  -2  11      290.98      327.89     22.16 o 
  -1  -2  11      175.85      177.19     11.55 o 
   0  -2  11      125.68      108.34      6.80 o 
   1  -2  11      288.54      283.08     13.38 o 
   2  -2  11      135.49      142.73     10.60 o 
   3  -2  11       25.10       11.30     10.95 o 
   4  -2  11        7.10       22.29     11.89 o 
   5  -2  11        4.97       15.46     19.82 o 
  -3  -1  11      695.65      699.30     22.06 o 
  -2  -1  11     1092.13     1097.91     22.56 o 
  -1  -1  11     2003.28     2012.09     32.94 o 
   0  -1  11     1254.59     1201.08     20.59 o 
   1  -1  11     1777.20     1751.94     29.48 o 
   2  -1  11     1057.56     1061.68     24.39 o 
   3  -1  11      549.82      547.33     26.55 o 
   4  -1  11      640.30      651.07     28.44 o 
   5  -1  11      744.58      814.65     32.00 o 
  -3   0  11     1025.96     1008.96     24.90 o 
  -2   0  11     1558.36     1523.39     38.03 o 
  -1   0  11     2637.46     2658.87     41.41 o 
   0   0  11     2948.16     2845.15     42.10 o 
   1   0  11     1797.18     1800.29     24.94 o 
   2   0  11     2139.10       14.52      4.36 o 
   3   0  11     2169.57     2275.37     64.40 o 
   4   0  11     1632.66     1705.30     70.65 o 
   5   0  11     1832.36     1942.18     39.00 o 
  -3   1  11      181.12      199.93      8.17 o 
  -2   1  11      571.46      547.08     12.02 o 
  -1   1  11     1684.52     1603.93     24.47 o 
   0   1  11      483.66      489.19     11.02 o 
   1   1  11      110.36      125.45      9.31 o 
   2   1  11      666.16      678.78     11.45 o 
   3   1  11      245.97      236.89      6.24 o 
   4   1  11      574.18      538.16     39.93 o 
   5   1  11      653.64      666.58     18.59 o 
   6   1  11      279.83      274.38     16.97 o 
  -3   2  11       95.98      106.42      7.29 o 
  -2   2  11       81.90      106.76      8.04 o 
  -1   2  11      308.93      331.85     10.63 o 
   0   2  11      480.41      431.05     12.62 o 
   1   2  11      393.19      416.55      8.31 o 
   2   2  11      415.84      400.30      6.85 o 
   3   2  11      206.30      182.27     10.21 o 
   4   2  11       89.26      111.78     28.68 o 
   5   2  11        3.99        6.75      6.02 o 
   6   2  11       59.23       76.62     44.12 o 
  -4   3  11     1490.40     1370.28     69.33 o 
  -3   3  11      843.02      884.46     17.71 o 
  -2   3  11     1098.94     1136.88     20.33 o 
  -1   3  11     3324.58     3385.61     68.29 o 
   0   3  11     2504.45     2491.21     38.64 o 
   1   3  11     1987.66     1962.07     31.10 o 
   2   3  11     2002.48     1991.51     28.84 o 
   3   3  11     1140.45     1257.38     53.08 o 
   4   3  11      970.84     1072.65     23.91 o 
   5   3  11     1457.32     1488.31     31.41 o 
   6   3  11      841.09      862.45     26.55 o 
  -4   4  11     1213.71     1188.14     50.58 o 
  -3   4  11     1439.56     1414.10     27.99 o 
  -2   4  11      823.84      812.34     18.43 o 
  -1   4  11     2559.45     2517.14     43.56 o 
   0   4  11     3016.94     3024.04     46.60 o 
   1   4  11     2154.48     2178.48     34.06 o 
   2   4  11     1982.41     2067.09     41.99 o 
   3   4  11     1879.49     1930.26     36.12 o 
   4   4  11     2224.43     2312.01     43.18 o 
   5   4  11     1855.56     1847.87     37.18 o 
   6   4  11     1190.56     1172.44     27.64 o 
  -4   5  11        1.50        8.57     13.77 o 
  -3   5  11      209.82      228.87      6.75 o 
  -2   5  11      333.93      317.50      6.73 o 
  -1   5  11       52.00       52.18      5.11 o 
   0   5  11      619.29      624.14     10.78 o 
   1   5  11      121.12      138.46     16.37 o 
   2   5  11      131.60      131.57     11.99 o 
   3   5  11      753.44      764.11     18.68 o 
   4   5  11      459.31      469.49     18.02 o 
   5   5  11      220.47      239.07     12.14 o 
   6   5  11      297.49      279.55     23.19 o 
  -3   6  11      113.07      129.03      5.33 o 
  -2   6  11      315.21      328.47      6.71 o 
  -1   6  11      579.96      591.59     25.54 o 
   0   6  11      395.99      413.42     24.67 o 
   1   6  11      329.00      323.64     12.46 o 
   2   6  11      629.18      666.94     24.66 o 
   3   6  11      231.48      242.22     19.74 o 
   4   6  11      115.89      102.11     16.50 o 
   5   6  11      212.65      207.27     14.84 o 
  -3   7  11     1528.22     1570.55     41.86 o 
  -2   7  11     1944.14     1877.61     25.72 o 
  -1   7  11     2525.63     2544.45     34.37 o 
   0   7  11     1989.57     2039.72     34.19 o 
   1   7  11     1997.95     1996.21     38.32 o 
   2   7  11     2229.89     2227.08     54.97 o 
   3   7  11     1146.81     1190.87     35.35 o 
   4   7  11     1454.36     1462.87     31.26 o 
   5   7  11     1627.89     1654.48     36.16 o 
  -3   8  11     1158.32     1160.10     32.94 o 
  -2   8  11     1075.13     1051.81     14.28 o 
  -1   8  11     1449.81     1462.79     35.75 o 
   0   8  11     1403.33     1397.11     19.24 o 
   1   8  11     1489.75     1444.23     30.12 o 
   2   8  11     1045.37     1074.91     22.50 o 
   3   8  11     1065.40     1075.93     33.64 o 
   4   8  11     1299.76     1217.77     39.58 o 
   5   8  11     1640.57     1591.06     50.93 o 
  -3   9  11       22.85       16.65      7.88 o 
  -2   9  11        8.48       11.84      2.87 o 
  -1   9  11       23.87       27.15      3.37 o 
   0   9  11       37.68       58.54     14.72 o 
   1   9  11        8.70        7.20      2.20 o 
   2   9  11      238.90      253.15     15.31 o 
   3   9  11      279.51      266.13     17.24 o 
   4   9  11      173.48      194.40     17.29 o 
  -2  10  11      307.77      301.44      8.25 o 
  -1  10  11      610.28      597.76      9.86 o 
   0  10  11      453.30      467.49      9.54 o 
   1  10  11      539.45      579.13     20.61 o 
   2  10  11      442.38      432.20     19.97 o 
   3  10  11       93.09       77.93     22.24 o 
   4  10  11      390.08      403.31     23.53 o 
  -1  11  11     1466.48     1436.52     30.14 o 
   0  11  11     1351.67     1361.40     20.10 o 
   1  11  11     1247.82     1264.04     35.72 o 
   2  11  11     1643.09     1593.63     46.52 o 
   3  11  11     1221.10     1197.21     58.11 o 
   0  12  11     1002.56      963.67     28.14 o 
   1  12  11      557.27      556.94     34.03 o 
   0  -3  12      998.09      938.17     22.02 o 
   1  -3  12     1003.07     1060.18     37.21 o 
   2  -3  12     1027.28     1019.75     34.11 o 
  -1  -2  12     1367.60     1411.80     40.59 o 
   0  -2  12     1424.55     1459.91     24.69 o 
   1  -2  12     1657.27     1735.88     27.72 o 
   2  -2  12     1318.11     1351.75     32.08 o 
   3  -2  12      966.26      988.00     40.57 o 
   4  -2  12      850.47      935.73     39.09 o 
  -1  -1  12       36.21       61.57     10.59 o 
   0  -1  12      188.26      212.59      9.89 o 
   1  -1  12      277.38      281.04     10.52 o 
   2  -1  12      174.54      247.51     20.71 o 
   3  -1  12      182.96      151.60     18.83 o 
   4  -1  12      299.31      290.76     22.64 o 
  -2   0  12      624.85      642.96     16.85 o 
  -1   0  12      348.81      334.49     12.91 o 
   0   0  12       37.61       32.39      7.37 o 
   1   0  12      583.79      609.87     16.94 o 
   2   0  12      269.04      283.75     10.94 o 
   3   0  12        5.40        5.70     10.50 o 
   4   0  12      163.74      190.14     19.32 o 
   5   0  12       94.31      100.20     10.69 o 
  -2   1  12     1647.47     1632.42     24.20 o 
  -1   1  12     1071.19     1083.80     20.30 o 
   0   1  12     1110.82     1099.70     22.31 o 
   1   1  12     1369.84     1388.07     23.26 o 
   2   1  12     1920.73     2006.94     92.10 o 
   3   1  12     1336.80     1343.80     44.74 o 
   4   1  12     1577.12     1627.57     51.72 o 
   5   1  12     1404.89     1438.06     58.41 o 
  -3   2  12      919.93      930.30     20.42 o 
  -2   2  12      725.27      709.25     28.02 o 
  -1   2  12     2661.04     2676.25     50.01 o 
   0   2  12     1199.43     1273.21     24.18 o 
   1   2  12      906.80      947.19     18.87 o 
   2   2  12     3139.19     3067.02     99.87 o 
   3   2  12     2251.06     2320.55     67.03 o 
   4   2  12      856.26      939.63     23.69 o 
   5   2  12     1285.24     1288.26     29.90 o 
  -3   3  12       53.40       74.16      6.92 o 
  -2   3  12       14.08       12.36      4.81 o 
  -1   3  12        6.80        3.24      3.73 o 
   0   3  12       94.59      110.13      8.70 o 
   1   3  12       35.94       30.19      4.76 o 
   2   3  12      413.55      388.04     14.29 o 
   3   3  12      457.19      456.95     16.10 o 
   4   3  12        3.41        7.57      6.43 o 
   5   3  12      141.94      134.68     11.15 o 
  -3   4  12      381.96      380.35     11.50 o 
  -2   4  12      977.73      986.29     22.10 o 
  -1   4  12     1308.21     1328.11     41.34 o 
   0   4  12      283.23      278.64     22.94 o 
   1   4  12      314.59      333.95     18.58 o 
   2   4  12      375.90      359.96     22.94 o 
   3   4  12      111.40      115.22      9.72 o 
   4   4  12      214.58      203.90     12.28 o 
   5   4  12      449.12      428.72     16.73 o 
  -3   5  12     1956.83     1849.34     27.01 o 
  -2   5  12     1948.44     1964.28     28.04 o 
  -1   5  12     1496.54     1539.41     22.02 o 
   0   5  12     1412.66     1403.33     28.99 o 
   1   5  12      980.56     1039.34     25.69 o 
   2   5  12     1783.23     1891.27     52.61 o 
   3   5  12     1871.91     1877.24     37.50 o 
   4   5  12     2066.42     2062.47     47.88 o 
   5   5  12     1340.19     1337.49     44.69 o 
  -3   6  12     1247.83     1141.85    114.32 o 
  -2   6  12      991.48      946.93     20.91 o 
  -1   6  12      834.61      828.89     31.14 o 
   0   6  12     1122.53     1127.93     39.14 o 
   1   6  12      664.15      660.06     18.91 o 
   2   6  12     1147.42     1198.50     28.67 o 
   3   6  12     2881.70     2879.52     54.03 o 
   4   6  12     1286.64     1228.44     41.14 o 
   5   6  12      790.90      840.42     27.61 o 
  -2   7  12        3.66        4.20      3.43 o 
  -1   7  12        1.50        2.17      4.25 o 
   0   7  12        3.80        6.08      4.59 o 
   1   7  12       25.56       21.80      5.84 o 
   2   7  12      169.49      163.53     22.64 o 
   3   7  12       81.28       89.77      9.01 o 
   4   7  12       30.56       56.24     15.85 o 
   5   7  12       95.21      118.20     11.72 o 
  -2   8  12      514.17      486.25      8.96 o 
  -1   8  12     1630.52     1621.11     27.49 o 
   0   8  12      844.27      839.24     17.41 o 
   1   8  12      231.30      239.02     10.04 o 
   2   8  12      456.31      466.87     24.89 o 
   3   8  12      551.83      575.43     20.56 o 
   4   8  12      230.10      230.35     39.41 o 
  -2   9  12     1185.21     1134.41     18.90 o 
  -1   9  12     2027.49     1988.10     26.72 o 
   0   9  12     1557.71     1581.32     45.21 o 
   1   9  12      821.69      821.01     18.63 o 
   2   9  12     1748.68     1809.07     66.38 o 
   3   9  12     1339.23     1361.73     30.45 o 
   4   9  12      864.18      824.36     50.38 o 
  -1  10  12      526.94      508.92     17.31 o 
   0  10  12      557.59      556.98     26.83 o 
   1  10  12      351.37      403.36     20.35 o 
   2  10  12      743.05      723.73     19.28 o 
   3  10  12      841.84      860.97     32.15 o 
   0  11  12        1.62        8.24      4.82 o 
   1  11  12       19.56       20.14      6.11 o 
   2  11  12       42.50       35.67     10.80 o 
   0  -1  13     1188.46     1196.02     21.01 o 
   1  -1  13     1406.69     1362.80     22.85 o 
   2  -1  13     1082.07     1100.15     45.50 o 
   3  -1  13     1107.08     1131.81     46.67 o 
  -1   0  13      595.49      623.57     30.12 o 
   0   0  13      741.98      759.30     19.11 o 
   1   0  13     1222.14     1202.45     25.59 o 
   2   0  13     1301.18     1356.77     28.17 o 
   3   0  13      796.23      820.89     37.01 o 
  -1   1  13        8.74        8.17      5.70 o 
   0   1  13       40.82       30.12      5.65 o 
   1   1  13       81.68       95.61      9.71 o 
   2   1  13      136.49      145.90      5.65 o 
  -1   2  13      483.66      518.07     14.89 o 
   0   2  13      396.51      399.64     10.40 o 
   1   2  13      160.23      147.46      9.17 o 
   2   2  13      296.30      261.68     21.60 o 
   3   2  13      507.81      568.19     28.63 o 
   4   2  13      319.10      326.78     15.54 o 
  -2   3  13      822.99      871.00     37.63 o 
  -1   3  13     1620.66     1660.86     29.77 o 
   0   3  13     1219.17     1260.62     21.93 o 
   1   3  13     1241.30     1334.69     22.66 o 
   2   3  13     2481.81     2441.78     71.49 o 
   3   3  13     1546.02     1574.76     38.37 o 
   4   3  13     1100.67     1180.01     29.06 o 
  -2   4  13      917.30      905.95     19.10 o 
  -1   4  13      267.35      277.10     11.87 o 
   0   4  13      816.04      835.69     18.43 o 
   1   4  13     1356.07     1362.75     21.31 o 
   2   4  13     1159.64     1197.62     27.03 o 
   3   4  13      833.50      867.50     25.91 o 
   4   4  13      745.94      765.75     27.46 o 
  -2   5  13       90.93       92.10      5.26 o 
  -1   5  13       18.30       21.18      3.73 o 
   0   5  13        8.58       10.02      3.06 o 
   1   5  13        3.80       11.02      6.01 o 
   2   5  13       27.31       26.47     10.16 o 
   3   5  13       83.47      118.74     13.35 o 
   4   5  13      107.04      115.58     11.06 o 
  -2   6  13     1056.90     1044.39     23.90 o 
  -1   6  13      330.99      346.68     10.70 o 
   0   6  13      340.69      330.61     32.03 o 
   1   6  13     1006.92     1042.68     33.03 o 
   2   6  13      652.50      670.07     21.50 o 
   3   6  13      176.23      193.46     14.92 o 
   4   6  13      588.96      571.99     22.68 o 
  -1   7  13     1160.06     1178.66     30.59 o 
   0   7  13     1279.41     1316.22     29.40 o 
   1   7  13     1863.60     1869.31     35.48 o 
   2   7  13     1556.16     1596.16     34.53 o 
   3   7  13     1541.54     1584.41     39.71 o 
   4   7  13     1173.43     1138.31     29.07 o 
  -1   8  13      561.23      578.81     17.54 o 
   0   8  13      651.07      654.68     15.88 o 
   1   8  13      587.13      603.03     16.42 o 
   2   8  13     1091.91     1083.11     25.22 o 
   3   8  13      436.78      423.22     19.56 o 
   0   9  13        0.23        8.59      5.08 o 
   1   9  13        7.24        9.75      5.80 o 
   2   9  13       77.76      108.25      9.48 o 
   3   9  13        0.58        2.58      7.82 o 
   1  10  13      727.87      746.94     36.61 o 
   0   2  14      687.69      651.94     20.63 o 
   1   2  14      473.96      472.62     28.68 o 
   2   2  14      575.16      667.76     33.79 o 
   0   3  14       56.90       54.83      5.21 o 
   1   3  14        3.72       15.51     11.94 o 
   2   3  14       24.64       24.08     13.67 o 
   3   3  14        0.87        1.13      6.73 o 
   0   4  14     1413.01     1404.54     24.82 o 
   1   4  14      593.55      575.13    326.38 o 
   2   4  14      508.62      529.61     18.67 o 
   3   4  14      771.60      750.20     22.82 o 
   0   5  14     1611.76     1644.97     49.14 o 
   1   5  14     1696.02     1762.01     42.28 o 
   2   5  14      940.30     1021.06     95.76 o 
   3   5  14     1404.94     1507.80     50.07 o 
   0   6  14      384.70      378.00     14.94 o 
   1   6  14      450.75      439.16     18.81 o 
   2   6  14      264.18      270.01     13.35 o 
   3   6  14      278.56      309.69     15.33 o 
   0   7  14       51.56       55.60      7.25 o 
   1   7  14       82.49       70.81     14.66 o 
   2   7  14       14.12       25.12      7.69 o 
   1   8  14      847.99      801.98     26.21 o 
                                                 
